# Supplementary material for: 1-(2-Hy­droxy­eth­yl)pyrrole-2,5-dione
Source: Acta Crystallogr Sect E Struct Rep Online. 2012 Mar 7;68(Pt 4):o970. doi: 10.1107/S1600536812008938 (PMC3343945; doi:10.1107/S1600536812008938)
Supplement: Supplementary file 1 [file e-68-0o970-sup1.cif]

##############################################################################
#                                                                            #
# This CIF contains the data in a paper accepted for publication in          #
# Acta Crystallographica Section E. It conforms to the requirements of       #
# Notes for Authors for Acta Crystallographica Section E, and has been       #
# peer reviewed under the auspices of the IUCr Commission on Journals.       #
#                                                                            #
# Full details of the Crystallographic Information File format               #
# are given in the paper "The Crystallographic Information File (CIF):       #
# a New Standard Archive File for Crystallography" by S. R. Hall, F. H.      #
# Allen and I. D. Brown [Acta Cryst. (1991), A47, 655-685].                  #
#                                                                            #
# The current version of the core CIF dictionary is obtainable from          #
# ftp://ftp.iucr.org/pub/cif_core.dic.                                       #
#                                                                            #
# Software is freely available for graphical display of the structure(s)     #
# in this CIF. For information consult the CIF software page                 #
# http://www.iucr.org/resources/cif/software.                                #
#                                                                            #
# This file may be used for bona fide research purposes within the           #
# scientific community so long as proper attribution is given to the journal # 
# article from which it was obtained.                                        #
#                                                                            #
##############################################################################
data_I
_audit_creation_method     SHELXL-97
_chemical_name_systematic
;
1-(2-Hydroxyethyl)pyrrole-2,5-dione
;
_chemical_name_common
;
N-2-hydroxyethylmaleimide
;
_chemical_formula_moiety     'C6 H7 N O3'
_chemical_formula_sum     'C6 H7 N O3'
_chemical_formula_iupac     'C6 H7 N O3'
_chemical_formula_weight     141.13
_chemical_melting_point     344
_symmetry_cell_setting     monoclinic
_symmetry_space_group_name_H-M     'P 21/c'
_symmetry_space_group_name_Hall     '-P 2ybc'
loop_
    _symmetry_equiv_pos_as_xyz
    'x, y, z'
    '-x, y+1/2, -z+1/2'
    '-x, -y, -z'
    'x, -y-1/2, z-1/2'
_cell_length_a     7.734(4)
_cell_length_b     9.701(5)
_cell_length_c     17.673(8)
_cell_angle_alpha     90.00
_cell_angle_beta     96.660(7)
_cell_angle_gamma     90.00
_cell_volume     1317.0(11)
_cell_formula_units_Z     8
_cell_measurement_reflns_used     380
_cell_measurement_theta_min     2.46
_cell_measurement_theta_max     28.31
_cell_measurement_temperature     293(2)
_exptl_crystal_description     block
_exptl_crystal_colour     colourless
_exptl_crystal_size_max     0.45
_exptl_crystal_size_mid     0.29
_exptl_crystal_size_min     0.26
_exptl_crystal_density_diffrn     1.424
_exptl_crystal_density_meas     ?
_exptl_crystal_density_method     'not measured'
_exptl_crystal_F_000     592.0
_exptl_absorpt_coefficient_mu     0.116
_exptl_absorpt_correction_type     multi-scan
_exptl_absorpt_process_details     '(SADABS; Bruker, 2000)'
_exptl_absorpt_correction_T_min     0.962
_exptl_absorpt_correction_T_max     0.976
_exptl_special_details     ?
_diffrn_ambient_temperature     293(2)
_diffrn_radiation_type     MoK\a
_diffrn_radiation_wavelength     0.71073
_diffrn_radiation_source     'fine-focus sealed tube'
_diffrn_radiation_monochromator     graphite
_diffrn_measurement_device_type     'Bruker SMART CCD'
_diffrn_measurement_method     '\f and \w scans'
_diffrn_detector_area_resol_mean     ?
_diffrn_reflns_number     7522
_diffrn_reflns_av_R_equivalents     0.0603
_diffrn_reflns_av_sigmaI/netI     0.0610
_diffrn_reflns_theta_min     2.32
_diffrn_reflns_theta_max     28.39
_diffrn_reflns_theta_full     26.00
_diffrn_measured_fraction_theta_max     0.912
_diffrn_measured_fraction_theta_full     0.997
_diffrn_reflns_limit_h_min     -8
_diffrn_reflns_limit_h_max     10
_diffrn_reflns_limit_k_min     -11
_diffrn_reflns_limit_k_max     12
_diffrn_reflns_limit_l_min     -23
_diffrn_reflns_limit_l_max     23
_diffrn_standards_number     ?
_diffrn_standards_interval_count     ?
_diffrn_standards_interval_time     ?
_diffrn_standards_decay_%     0
_refine_special_details
;
Refinement of <i>F</i>^2^ against ALL reflections. The weighted <i>R</i>-factor
<i>wR</i> and goodness of fit <i>S</i> are based on <i>F</i>^2^, conventional
<i>R</i>-factors <i>R</i> are based on <i>F</i>, with <i>F</i> set to zero for
negative <i>F</i>^2^. The threshold expression of <i>F</i>^2^ >
\s(<i>F</i>^2^) is used only for calculating <i>R</i>-factors(gt) <i>etc</i>.
and is not relevant to the choice of reflections for refinement.
<i>R</i>-factors based on <i>F</i>^2^ are statistically about twice as large
as those based on <i>F</i>, and <i>R</i>- factors based on ALL data will be
even larger.
;
_reflns_number_total     3003
_reflns_number_gt     1972
_reflns_threshold_expression     I>2sigma(I)
_refine_ls_structure_factor_coef     Fsqd
_refine_ls_matrix_type     full
_refine_ls_R_factor_all     0.1186
_refine_ls_R_factor_gt     0.0809
_refine_ls_wR_factor_gt     0.1985
_refine_ls_wR_factor_ref     0.2169
_refine_ls_goodness_of_fit_ref     1.096
_refine_ls_restrained_S_all     1.094
_refine_ls_number_reflns     3003
_refine_ls_number_parameters     201
_refine_ls_number_restraints     8
_refine_ls_hydrogen_treatment     mixed
_refine_ls_weighting_scheme     calc
_refine_ls_weighting_details
         'calc w=1/[\s^2^(Fo^2^)+(0.0970P)^2^+0.4200P] where P=(Fo^2^+2Fc^2^)/3'
_atom_sites_solution_hydrogens     geom
_atom_sites_solution_primary     direct
_atom_sites_solution_secondary     difmap
_refine_ls_shift/su_max     0.001
_refine_ls_shift/su_mean     0.000
_refine_diff_density_max     0.381
_refine_diff_density_min     -0.285
_refine_ls_extinction_method     none
_refine_ls_extinction_coef     ?
loop_
    _atom_type_symbol
    _atom_type_description
    _atom_type_scat_dispersion_real
    _atom_type_scat_dispersion_imag
    _atom_type_scat_source
    'C' 'C' 0.0033 0.0016
                         'International Tables Vol C Tables 4.2.6.8 and 6.1.1.4'
    'H' 'H' 0.0000 0.0000
                         'International Tables Vol C Tables 4.2.6.8 and 6.1.1.4'
    'N' 'N' 0.0061 0.0033
                         'International Tables Vol C Tables 4.2.6.8 and 6.1.1.4'
    'O' 'O' 0.0106 0.0060
                         'International Tables Vol C Tables 4.2.6.8 and 6.1.1.4'
_computing_data_collection     'SMART (Bruker, 2000)'
_computing_cell_refinement     'SAINT (Bruker, 2000)'
_computing_data_reduction     'SAINT (Bruker, 2000)'
_computing_structure_solution     'SHELXTL (Sheldrick, 2008)'
_computing_structure_refinement     'SHELXL97 (Sheldrick, 2008)'
_computing_molecular_graphics     'SHELXTL (Sheldrick, 2008)'
_computing_publication_material     'SHELXL97 (Sheldrick, 2008)'
loop_
    _atom_site_type_symbol
    _atom_site_label
    _atom_site_fract_x
    _atom_site_fract_y
    _atom_site_fract_z
    _atom_site_U_iso_or_equiv
    _atom_site_adp_type
    _atom_site_calc_flag
    _atom_site_refinement_flags
    _atom_site_occupancy
    _atom_site_symmetry_multiplicity
    _atom_site_disorder_assembly
    _atom_site_disorder_group
    O O2A 0.2520(4) 1.0076(3) 0.5604(2) 0.0911(10) Uani d . 1 1 . .
    O O5A 0.2601(3) 0.5693(2) 0.64576(16) 0.0653(7) Uani d . 1 1 . .
    O O12A 0.4289(3) 0.6222(3) 0.47672(15) 0.0617(7) Uani d D 1 1 . .
    H H12A 0.3228(14) 0.630(4) 0.475(5) 0.093 Uiso d PD 0.50 1 . .
    H H12B 0.1884(13) 0.594(5) 0.452(5) 0.093 Uiso d PD 0.50 1 . .
    O O2B 0.2505(3) 0.9305(2) 0.33843(17) 0.0709(8) Uani d . 1 1 . .
    O O5B 0.2400(3) 0.4751(2) 0.28146(15) 0.0622(7) Uani d . 1 1 . .
    O O12B 0.0831(3) 0.5827(2) 0.45141(14) 0.0529(6) Uani d D 1 1 . .
    H H12C 0.450(9) 0.561(3) 0.508(2) 0.079 Uiso d PD 0.50 1 . .
    H H12D 0.023(5) 0.548(6) 0.481(4) 0.079 Uiso d PD 0.50 1 . .
    N N1A 0.3035(3) 0.7840(2) 0.59889(14) 0.0440(6) Uani d . 1 1 . .
    N N1B 0.1968(3) 0.7013(2) 0.31464(13) 0.0369(6) Uani d . 1 1 . .
    C C2A 0.2026(5) 0.9003(3) 0.5835(2) 0.0544(8) Uani d . 1 1 . .
    C C3A 0.0255(5) 0.8636(4) 0.6022(2) 0.0607(9) Uani d . 1 1 . .
    H H3A -0.0708 0.9216 0.5973 0.073 Uiso calc R 1 1 . .
    C C4A 0.0275(4) 0.7364(4) 0.62661(18) 0.0527(8) Uani d . 1 1 . .
    H H4A -0.0669 0.6888 0.6420 0.063 Uiso calc R 1 1 . .
    C C5A 0.2058(4) 0.6808(3) 0.62565(17) 0.0435(7) Uani d . 1 1 . .
    C C11A 0.4858(4) 0.7719(3) 0.5876(2) 0.0510(8) Uani d . 1 1 . .
    H H111 0.5380 0.6972 0.6189 0.061 Uiso calc R 1 1 . .
    H H112 0.5458 0.8564 0.6040 0.061 Uiso calc R 1 1 . .
    C C12A 0.5090(4) 0.7447(4) 0.5057(2) 0.0583(9) Uani d D 1 1 . .
    H H121 0.4612 0.8216 0.4751 0.070 Uiso calc R 1 1 . .
    H H122 0.6325 0.7398 0.5009 0.070 Uiso calc R 1 1 . .
    C C2B 0.2981(4) 0.8183(3) 0.32075(18) 0.0436(7) Uani d . 1 1 . .
    C C3B 0.4715(4) 0.7761(3) 0.30062(19) 0.0483(8) Uani d . 1 1 . .
    H H3B 0.5671 0.8340 0.2997 0.058 Uiso calc R 1 1 . .
    C C4B 0.4683(4) 0.6462(3) 0.28466(18) 0.0468(8) Uani d . 1 1 . .
    H H4B 0.5613 0.5957 0.2702 0.056 Uiso calc R 1 1 . .
    C C5B 0.2936(4) 0.5904(3) 0.29288(17) 0.0412(7) Uani d . 1 1 . .
    C C11B 0.0143(4) 0.6925(3) 0.32856(17) 0.0432(7) Uani d . 1 1 . .
    H H113 -0.0359 0.6087 0.3055 0.052 Uiso calc R 1 1 . .
    H H114 -0.0489 0.7700 0.3041 0.052 Uiso calc R 1 1 . .
    C C12B -0.0084(4) 0.6927(3) 0.41195(19) 0.0491(8) Uani d D 1 1 . .
    H H123 0.0332 0.7795 0.4343 0.059 Uiso calc R 1 1 . .
    H H124 -0.1313 0.6850 0.4177 0.059 Uiso calc R 1 1 . .
loop_
    _atom_site_aniso_label
    _atom_site_aniso_U_11
    _atom_site_aniso_U_22
    _atom_site_aniso_U_33
    _atom_site_aniso_U_12
    _atom_site_aniso_U_13
    _atom_site_aniso_U_23
    O2A 0.089(2) 0.0435(16) 0.144(3) 0.0012(14) 0.0289(19) 0.0214(17)
    O5A 0.0582(15) 0.0482(14) 0.0865(19) -0.0029(11) -0.0048(13) 0.0229(13)
    O12A 0.0487(13) 0.0734(17) 0.0628(16) 0.0004(12) 0.0055(12) -0.0066(12)
    O2B 0.0717(17) 0.0406(14) 0.105(2) 0.0016(11) 0.0321(15) -0.0125(13)
    O5B 0.0615(15) 0.0379(13) 0.0905(19) -0.0007(10) 0.0232(13) -0.0092(12)
    O12B 0.0448(12) 0.0588(14) 0.0561(14) -0.0039(11) 0.0105(11) 0.0157(11)
    N1A 0.0459(14) 0.0391(14) 0.0468(14) -0.0010(11) 0.0048(11) 0.0041(11)
    N1B 0.0362(12) 0.0353(13) 0.0407(13) 0.0040(10) 0.0109(10) 0.0037(10)
    C2A 0.066(2) 0.0370(18) 0.060(2) 0.0050(15) 0.0101(17) 0.0021(15)
    C3A 0.060(2) 0.053(2) 0.072(2) 0.0157(16) 0.0204(18) -0.0029(18)
    C4A 0.0535(19) 0.061(2) 0.0456(18) -0.0009(16) 0.0136(15) -0.0041(15)
    C5A 0.0464(17) 0.0445(17) 0.0388(15) -0.0010(13) 0.0011(12) 0.0060(13)
    C11A 0.0379(16) 0.0485(18) 0.065(2) -0.0061(14) 0.0005(14) -0.0005(16)
    C12A 0.0439(18) 0.062(2) 0.071(2) -0.0044(16) 0.0140(16) 0.0094(18)
    C2B 0.0481(17) 0.0371(16) 0.0468(17) 0.0009(13) 0.0109(13) 0.0052(13)
    C3B 0.0433(17) 0.0446(18) 0.0588(19) -0.0076(13) 0.0133(14) 0.0083(15)
    C4B 0.0428(17) 0.0435(17) 0.0567(19) 0.0110(13) 0.0170(14) 0.0131(14)
    C5B 0.0479(17) 0.0338(16) 0.0427(16) 0.0073(12) 0.0089(13) 0.0064(12)
    C11B 0.0368(15) 0.0454(17) 0.0484(17) 0.0037(12) 0.0092(13) 0.0045(13)
    C12B 0.0490(18) 0.0458(18) 0.0565(19) 0.0015(14) 0.0227(15) 0.0005(15)
_geom_special_details
;
All s.u.'s (except the s.u. in the dihedral angle between two l.s. planes)
are estimated using the full covariance matrix. The cell s.u.'s are taken
into account individually in the estimation of s.u.'s in distances, angles
and torsion angles; correlations between s.u.'s in cell parameters are only
used when they are defined by crystal symmetry. An approximate (isotropic)
treatment of cell s.u.'s is used for estimating s.u.'s involving l.s.
planes.
;
loop_
    _geom_bond_atom_site_label_1
    _geom_bond_atom_site_label_2
    _geom_bond_site_symmetry_2
    _geom_bond_distance
    _geom_bond_publ_flag
    O2A C2A . 1.196(4) ?
    O5A C5A . 1.199(4) ?
    O12A C12A . 1.409(4) ?
    O12A H12A . 0.821(10) ?
    O12A H12C . 0.821(10) ?
    O2B C2B . 1.202(4) ?
    O5B C5B . 1.201(4) ?
    O12B C12B . 1.418(4) ?
    O12B H12B . 0.821(10) ?
    O12B H12D . 0.817(10) ?
    N1A C5A . 1.371(4) ?
    N1A C2A . 1.381(4) ?
    N1A C11A . 1.452(4) ?
    N1B C2B . 1.376(4) ?
    N1B C5B . 1.391(4) ?
    N1B C11B . 1.463(4) ?
    C2A C3A . 1.489(5) ?
    C3A C4A . 1.307(5) ?
    C3A H3A . 0.9300 ?
    C4A C5A . 1.483(4) ?
    C4A H4A . 0.9300 ?
    C11A C12A . 1.503(5) ?
    C11A H111 . 0.9700 ?
    C11A H112 . 0.9700 ?
    C12A H121 . 0.9700 ?
    C12A H122 . 0.9700 ?
    C2B C3B . 1.484(4) ?
    C3B C4B . 1.291(4) ?
    C3B H3B . 0.9300 ?
    C4B C5B . 1.478(4) ?
    C4B H4B . 0.9300 ?
    C11B C12B . 1.504(4) ?
    C11B H113 . 0.9700 ?
    C11B H114 . 0.9700 ?
    C12B H123 . 0.9700 ?
    C12B H124 . 0.9700 ?
loop_
    _geom_angle_atom_site_label_1
    _geom_angle_atom_site_label_2
    _geom_angle_atom_site_label_3
    _geom_angle_site_symmetry_1
    _geom_angle_site_symmetry_3
    _geom_angle
    _geom_angle_publ_flag
    C12A O12A H12A . . 110(2) ?
    C12A O12A H12C . . 109(2) ?
    H12A O12A H12C . . 102(8) ?
    C12B O12B H12B . . 110(2) ?
    C12B O12B H12D . . 110(2) ?
    H12B O12B H12D . . 133(6) ?
    C5A N1A C2A . . 110.1(3) ?
    C5A N1A C11A . . 124.8(3) ?
    C2A N1A C11A . . 125.1(3) ?
    C2B N1B C5B . . 109.9(2) ?
    C2B N1B C11B . . 125.9(2) ?
    C5B N1B C11B . . 124.2(2) ?
    O2A C2A N1A . . 125.6(3) ?
    O2A C2A C3A . . 128.5(3) ?
    N1A C2A C3A . . 105.9(3) ?
    C4A C3A C2A . . 108.9(3) ?
    C4A C3A H3A . . 125.6 ?
    C2A C3A H3A . . 125.6 ?
    C3A C4A C5A . . 108.4(3) ?
    C3A C4A H4A . . 125.8 ?
    C5A C4A H4A . . 125.8 ?
    O5A C5A N1A . . 125.0(3) ?
    O5A C5A C4A . . 128.2(3) ?
    N1A C5A C4A . . 106.8(3) ?
    N1A C11A C12A . . 111.9(3) ?
    N1A C11A H111 . . 109.2 ?
    C12A C11A H111 . . 109.2 ?
    N1A C11A H112 . . 109.2 ?
    C12A C11A H112 . . 109.2 ?
    H111 C11A H112 . . 107.9 ?
    O12A C12A C11A . . 113.7(3) ?
    O12A C12A H121 . . 108.8 ?
    C11A C12A H121 . . 108.8 ?
    O12A C12A H122 . . 108.8 ?
    C11A C12A H122 . . 108.8 ?
    H121 C12A H122 . . 107.7 ?
    O2B C2B N1B . . 125.3(3) ?
    O2B C2B C3B . . 128.6(3) ?
    N1B C2B C3B . . 106.0(2) ?
    C4B C3B C2B . . 109.1(3) ?
    C4B C3B H3B . . 125.5 ?
    C2B C3B H3B . . 125.5 ?
    C3B C4B C5B . . 109.3(3) ?
    C3B C4B H4B . . 125.3 ?
    C5B C4B H4B . . 125.3 ?
    O5B C5B N1B . . 125.5(3) ?
    O5B C5B C4B . . 128.7(3) ?
    N1B C5B C4B . . 105.7(2) ?
    N1B C11B C12B . . 112.9(3) ?
    N1B C11B H113 . . 109.0 ?
    C12B C11B H113 . . 109.0 ?
    N1B C11B H114 . . 109.0 ?
    C12B C11B H114 . . 109.0 ?
    H113 C11B H114 . . 107.8 ?
    O12B C12B C11B . . 111.9(2) ?
    O12B C12B H123 . . 109.2 ?
    C11B C12B H123 . . 109.2 ?
    O12B C12B H124 . . 109.2 ?
    C11B C12B H124 . . 109.2 ?
    H123 C12B H124 . . 107.9 ?
loop_
    _geom_hbond_atom_site_label_D
    _geom_hbond_atom_site_label_H
    _geom_hbond_atom_site_label_A
    _geom_hbond_site_symmetry_A
    _geom_hbond_distance_DH
    _geom_hbond_distance_HA
    _geom_hbond_distance_DA
    _geom_hbond_angle_DHA
    O12A H12A O12B . 0.821(10) 1.908(13) 2.688(3) 158(3)
    O12B H12B O12A . 0.821(10) 1.88(2) 2.688(3) 168(8)
    O12A H12C O12A 3_666 0.821(10) 2.01(4) 2.702(5) 142(7)
    O12B H12D O12B 3_566 0.817(10) 1.980(16) 2.773(4) 163(5)
    C4B H4B O5A 3_666 0.93 2.49 3.114(4) 124.7
    C3A H3A O2B 3_576 0.93 2.38 3.188(4) 145.9
_iucr_refine_instructions_details
;
TITL 2042 in P2(1)/c
CELL  0.71073   7.7339   9.7009  17.6728   90.000   96.660   90.000
ZERR     8.00   0.0037   0.0047   0.0084    0.000    0.007    0.000
LATT   1
SYMM  - X, 1/2 + Y, 1/2 - Z
SFAC  C    H    N    O
UNIT  48   56   8    24
L.S.  8
FMAP   2
MERG   2
ACTA
EQIV  $1 1-X, 1-Y, 1-Z
EQIV  $2 -X, 1-Y, 1-Z
EQIV  $3 -X, 2-Y, 1-Z
HTAB  O12A O12B
HTAB  O12B O12A
HTAB  O12A O12A_$1
HTAB  O12B O12B_$2
HTAB  C4B O5A_$1
HTAB  C3A O2B_$3
DFIX 0.82 0.01 O12A H12A O12A H12C O12B H12B O12B H12D
DFIX 1.85 0.02 C12A H12A C12A H12C C12B H12B C12B H12D
PLAN   10
BOND   $H
WGHT    0.097000    0.420000
FVAR       0.99946
O2A   4    0.251995    1.007574    0.560432    11.00000    0.08885    0.04349 =
         0.14448    0.02143    0.02887    0.00115
O5A   4    0.260058    0.569328    0.645762    11.00000    0.05819    0.04820 =
         0.08655    0.02286   -0.00479   -0.00292
O12A  4    0.428899    0.622210    0.476720    11.00000    0.04873    0.07343 =
         0.06282   -0.00659    0.00552    0.00037
H12A  2    0.322804    0.630020    0.474611    10.50000   -1.50000
H12B  2    0.188406    0.594339    0.452402    10.50000   -1.50000
O2B   4    0.250469    0.930536    0.338433    11.00000    0.07167    0.04056 =
         0.10547   -0.01254    0.03209    0.00155
O5B   4    0.240041    0.475134    0.281460    11.00000    0.06155    0.03785 =
         0.09048   -0.00924    0.02318   -0.00074
O12B  4    0.083069    0.582700    0.451406    11.00000    0.04481    0.05883 =
         0.05614    0.01574    0.01053   -0.00386
H12C  2    0.449728    0.560747    0.508372    10.50000   -1.50000
H12D  2    0.022652    0.548305    0.481354    10.50000   -1.50000
N1A   3    0.303471    0.783975    0.598894    11.00000    0.04590    0.03913 =
         0.04681    0.00406    0.00476   -0.00099
N1B   3    0.196834    0.701345    0.314638    11.00000    0.03618    0.03528 =
         0.04074    0.00374    0.01088    0.00404
C2A   1    0.202554    0.900347    0.583487    11.00000    0.06644    0.03695 =
         0.06035    0.00208    0.01013    0.00496
C3A   1    0.025480    0.863567    0.602184    11.00000    0.06033    0.05288 =
         0.07178   -0.00285    0.02038    0.01570
AFIX  47
H3A   2   -0.070840    0.921647    0.597278    11.00000   -1.20000
AFIX   0
C4A   1    0.027481    0.736368    0.626612    11.00000    0.05355    0.06075 =
         0.04561   -0.00409    0.01362   -0.00088
AFIX  47
H4A   2   -0.066858    0.688812    0.641982    11.00000   -1.20000
AFIX   0
C5A   1    0.205798    0.680794    0.625646    11.00000    0.04641    0.04449 =
         0.03876    0.00603    0.00113   -0.00104
C11A  1    0.485804    0.771863    0.587637    11.00000    0.03787    0.04850 =
         0.06548   -0.00050    0.00055   -0.00609
AFIX  27
H111  2    0.538048    0.697232    0.618900    11.00000   -1.20000
H112  2    0.545824    0.856409    0.604030    11.00000   -1.20000
AFIX   0
C12A  1    0.509030    0.744705    0.505720    11.00000    0.04395    0.06184 =
         0.07081    0.00944    0.01404   -0.00438
AFIX  27
H121  2    0.461206    0.821646    0.475068    11.00000   -1.20000
H122  2    0.632531    0.739817    0.500869    11.00000   -1.20000
AFIX   0
C2B   1    0.298094    0.818298    0.320751    11.00000    0.04812    0.03710 =
         0.04682    0.00517    0.01087    0.00089
C3B   1    0.471486    0.776104    0.300618    11.00000    0.04330    0.04455 =
         0.05881    0.00830    0.01327   -0.00758
AFIX  47
H3B   2    0.567087    0.833961    0.299657    11.00000   -1.20000
AFIX   0
C4B   1    0.468288    0.646209    0.284656    11.00000    0.04280    0.04349 =
         0.05670    0.01310    0.01702    0.01100
AFIX  47
H4B   2    0.561290    0.595688    0.270244    11.00000   -1.20000
AFIX   0
C5B   1    0.293583    0.590353    0.292880    11.00000    0.04791    0.03379 =
         0.04266    0.00640    0.00894    0.00727
C11B  1    0.014288    0.692520    0.328563    11.00000    0.03682    0.04540 =
         0.04839    0.00454    0.00923    0.00372
AFIX  27
H113  2   -0.035944    0.608726    0.305515    11.00000   -1.20000
H114  2   -0.048880    0.769965    0.304110    11.00000   -1.20000
AFIX   0
C12B  1   -0.008446    0.692679    0.411947    11.00000    0.04904    0.04580 =
         0.05651    0.00054    0.02275    0.00152
AFIX  27
H123  2    0.033246    0.779532    0.434342    11.00000   -1.20000
H124  2   -0.131293    0.684956    0.417685    11.00000   -1.20000
HKLF    4
REM  2042 in P2(1)/c
REM R1 =  0.0809 for   1972 Fo > 4sig(Fo)  and  0.1186 for all   3003 data
REM    201 parameters refined using      8 restraints
END
;
data_global
_journal_date_recd_electronic     2012-01-28
_journal_date_accepted     2012-02-29
_journal_name_full     'Acta Crystallographica, Section E'
_journal_year     2012
_journal_volume     68
_journal_issue      4
_journal_page_first     o970
_journal_page_last     o970
_journal_paper_category     QO
_journal_paper_doi     10.1107/S1600536812008938
_journal_coeditor_code     YK2042
_publ_contact_author_name     'Xue-Jie Tan Dr.'
_publ_contact_author_address
;School of  Chemical and Pharmaceutical Engineering
Shandong Institute of Light Industry
Jinan, 250353,
People's Republic of China
;
_publ_contact_author_email     'tanxuejie@163.com'
_publ_contact_author_fax     '86-531-89631207'
_publ_contact_author_phone     86-531-89631208
_publ_section_title
;
1-(2-Hydroxyethyl)pyrrole-2,5-dione
;
loop_
    _publ_author_name
    _publ_author_footnote
    _publ_author_address
    'Xue-Jie Tan' .
;
School of  Chemical and Pharmaceutical Engineering
Shandong Institute of Light Industry
Jinan 250353,
People's Republic of China
;
    'Ting-Wen Du' ?
;
School of  Chemical and Pharmaceutical Engineering
Shandong Institute of Light Industry
Jinan 250353,
People's Republic of China
;
    'Dian-Xiang Xing' ?
;
School of  Chemical and Pharmaceutical Engineering
Shandong Institute of Light Industry
Jinan 250353,
People's Republic of China
;
    'Yun Liu ' ?
;
School of  Chemical and Pharmaceutical Engineering
Shandong Institute of Light Industry
Jinan 250353,
People's Republic of China
;
