# Supplementary material for: 1-(2-Hy­droxy­eth­yl)pyrrole-2,5-dione
Source: Acta Crystallogr Sect E Struct Rep Online. 2012 Mar 7;68(Pt 4):o970. doi: 10.1107/S1600536812008938 (PMC3343945; doi:10.1107/S1600536812008938)
Supplement: Supplementary file 2 [file e-68-0o970-Isup2.hkl]

# 
# h,k,l, Fc-squared, Fo-squared, sigma(Fo-squared) and status flag 
# 
data_I
_shelx_title ' 2042 in P2(1)/c' 
_shelx_refln_list_code          4 
_shelx_F_calc_maximum      192.57 
_exptl_crystal_F_000       592.00 
_reflns_d_resolution_high  0.7475 
 
loop_ 
 _symmetry_equiv_pos_as_xyz 
 'x, y, z' 
 '-x, y+1/2, -z+1/2' 
 '-x, -y, -z' 
 'x, -y-1/2, z-1/2' 
 
_cell_length_a     7.7339 
_cell_length_b     9.7009 
_cell_length_c    17.6728 
_cell_angle_alpha  90.000 
_cell_angle_beta   96.660 
_cell_angle_gamma  90.000 
 
_shelx_F_squared_multiplier     1.000 
 
loop_ 
 _refln_index_h 
 _refln_index_k 
 _refln_index_l 
 _refln_F_squared_calc 
 _refln_F_squared_meas 
 _refln_F_squared_sigma 
 _refln_observed_status 
   1   0   0        2.84        2.43      0.55 o 
   2   0   0       23.39       53.90      2.66 o 
   3   0   0       11.33       19.79      2.39 o 
   4   0   0    14956.75    12766.07    643.74 o 
   5   0   0       10.84       16.81      3.30 o 
   6   0   0        1.84       -0.79      2.86 o 
   7   0   0        1.65        3.85      4.34 o 
   8   0   0        1.44       12.64      7.02 o 
   9   0   0        2.57        6.23      6.03 o 
   1   1   0    21078.03    24070.85    598.80 o 
   2   1   0       39.23       68.19      2.29 o 
   3   1   0      192.82      271.83      7.58 o 
   4   1   0       10.04       29.83      2.54 o 
   5   1   0      948.25      513.21    311.73 o 
   6   1   0       17.28        8.22     20.80 o 
   7   1   0      346.59      415.41     16.31 o 
   8   1   0        1.40        2.34      3.37 o 
   9   1   0        6.46       20.38      6.29 o 
   0   2   0     5466.89     6872.09     56.22 o 
   1   2   0      471.53      427.72    120.99 o 
   2   2   0    14452.33    19748.28    382.81 o 
   3   2   0       21.12       21.92      1.70 o 
   4   2   0      190.42      301.17      8.22 o 
   5   2   0        1.31       11.23     10.22 o 
   6   2   0     1855.88     2455.29     74.84 o 
   7   2   0        0.64       -2.00      2.55 o 
   8   2   0        4.65        8.25      4.19 o 
   9   2   0        0.04        4.17      3.91 o 
   1   3   0     1799.16     2623.51     21.77 o 
   2   3   0       14.31       39.38     18.78 o 
   3   3   0        2.01        2.46      1.05 o 
   4   3   0       24.04       31.30      2.45 o 
   5   3   0      212.63      255.28      7.05 o 
   6   3   0       20.16       27.46      7.66 o 
   7   3   0      149.90      189.12     11.48 o 
   8   3   0        0.92        7.06      4.25 o 
   9   3   0        5.93       20.81      6.22 o 
   0   4   0      264.86      394.80     14.53 o 
   1   4   0       61.20       87.17      3.47 o 
   2   4   0      165.60      241.99      5.26 o 
   3   4   0       32.18       34.65      2.51 o 
   4   4   0      687.13      942.92     11.22 o 
   5   4   0       84.29      116.54      5.64 o 
   6   4   0      101.87      141.83     17.39 o 
   7   4   0       55.39       73.73      9.04 o 
   8   4   0       87.14      120.13     10.27 o 
   9   4   0        9.19       13.22      5.28 o 
   1   5   0       69.08      120.17      5.82 o 
   2   5   0       39.59       56.57      3.36 o 
   3   5   0       53.24       71.24      3.49 o 
   4   5   0      242.59      323.86      7.14 o 
   5   5   0        5.22       11.10     11.89 o 
   6   5   0        8.04       11.63      4.42 o 
   7   5   0       12.69       14.72      4.80 o 
   8   5   0        1.77       12.91      5.02 o 
   9   5   0        0.41        3.16      7.02 o 
   0   6   0      362.23      481.26     19.86 o 
   1   6   0       47.64       78.56      6.36 o 
   2   6   0       35.23       30.22     22.61 o 
   3   6   0       18.97       25.71      2.82 o 
   4   6   0        1.84        7.21      2.36 o 
   5   6   0      289.71      327.50      9.47 o 
   6   6   0       19.84       44.89      7.40 o 
   7   6   0       23.30       22.27      5.88 o 
   8   6   0        0.35        6.45      3.97 o 
   9   6   0       23.74       46.34     14.03 o 
   1   7   0       97.04      136.88     13.09 o 
   2   7   0        0.17        4.45      3.09 o 
   3   7   0       19.53       31.43      3.77 o 
   4   7   0        2.02       10.89      2.79 o 
   5   7   0       80.99      106.10      6.07 o 
   6   7   0        0.01        0.71      2.89 o 
   7   7   0        3.00       10.87      4.59 o 
   8   7   0        0.15        0.41      3.75 o 
   0   8   0      103.28      123.89      6.62 o 
   1   8   0      263.08      319.47     13.86 o 
   2   8   0      361.80      484.60     17.08 o 
   3   8   0       77.94       83.36      5.56 o 
   4   8   0       10.08       12.24      3.27 o 
   5   8   0       11.11       15.28      3.53 o 
   6   8   0        0.44        6.50      4.03 o 
   7   8   0        9.57       24.90      8.70 o 
   1   9   0      854.48     1178.62     72.82 o 
   2   9   0       21.61       27.42      6.19 o 
   3   9   0      409.62      478.20     14.60 o 
   4   9   0        4.08        8.47      2.98 o 
   5   9   0       21.43       31.27      5.49 o 
   6   9   0        0.99        8.40      5.24 o 
   0  10   0      174.73      268.94     20.94 o 
   1  10   0       65.54       70.40      9.01 o 
   2  10   0      145.01      188.42     12.71 o 
   3  10   0       14.85       16.16      5.72 o 
   4  10   0        1.62        5.91      4.87 o 
   5  10   0       24.97       27.97      8.55 o 
   6  10   0        0.05        1.68      5.64 o 
   1  11   0       16.28       18.93      6.33 o 
   2  11   0        0.18        6.23      4.88 o 
   3  11   0       32.19       60.68      8.98 o 
   4  11   0        8.43       16.05      6.33 o 
   5  11   0       22.86       46.34     12.15 o 
   0  12   0        7.40       12.35      9.48 o 
   1  12   0        0.15       -3.35      3.94 o 
   2  12   0       16.22       36.90      8.38 o 
   3  12   0        0.06       -0.69      7.81 o 
  -9   1   1        5.75        8.00      4.53 o 
  -8   1   1        0.54        4.19      3.66 o 
  -7   1   1       11.08       20.69      5.54 o 
  -6   1   1       80.86       70.60      7.44 o 
  -5   1   1       40.70       51.50      3.50 o 
  -4   1   1      128.75      256.62     18.27 o 
  -3   1   1       42.36       60.72      2.69 o 
  -2   1   1     1160.65     1179.49     36.36 o 
  -1   1   1      377.48      384.63      7.23 o 
   0   1   1      426.38      403.11      3.71 o 
   1   1   1      707.93      649.21     18.22 o 
   2   1   1     2085.72     2035.16     44.01 o 
   3   1   1       25.15       38.37      5.92 o 
   4   1   1      313.66      300.72     17.11 o 
   5   1   1        7.30       13.50      2.47 o 
   6   1   1       33.51       33.69      5.75 o 
   7   1   1       33.43       24.07      5.63 o 
   8   1   1       21.03       14.08      5.00 o 
   9   1   1        0.21       -0.20      3.21 o 
  -9   2   1        8.12       12.59      4.93 o 
  -8   2   1       34.52       32.31      6.77 o 
  -7   2   1        6.27       15.25      4.24 o 
  -6   2   1      136.16      238.61     11.51 o 
  -5   2   1      189.45      194.60     12.53 o 
  -4   2   1      157.70      160.54      4.11 o 
  -3   2   1     1002.11     1138.31     39.53 o 
  -2   2   1     3257.62     3258.05    157.85 o 
  -1   2   1      958.65      912.96      7.94 o 
   0   2   1     1098.42      952.54      9.45 o 
   1   2   1       10.04        9.92      1.14 o 
   2   2   1     3480.92     3492.31    145.47 o 
   3   2   1      542.55      686.72     70.16 o 
   4   2   1       25.89       11.39     21.72 o 
   5   2   1       23.27       30.10      3.93 o 
   6   2   1      240.52      243.53     11.84 o 
   7   2   1       45.46       39.63      7.20 o 
   8   2   1        2.27        3.32      3.65 o 
   9   2   1       27.20       25.14      6.77 o 
  -9   3   1        7.22        9.97      4.85 o 
  -8   3   1        0.13        2.31      3.40 o 
  -7   3   1       43.11       55.53      7.52 o 
  -6   3   1       14.31       13.21      4.42 o 
  -5   3   1      372.21      398.50      8.85 o 
  -4   3   1      142.65      139.81      6.75 o 
  -3   3   1      741.11      763.89     15.53 o 
  -2   3   1        1.01        1.85      0.87 o 
  -1   3   1      605.50      552.73     11.88 o 
   0   3   1     1226.34     1151.42     12.49 o 
   1   3   1        2.39        9.47      1.37 o 
   2   3   1        0.72        9.84      1.34 o 
   3   3   1      161.36      170.65     17.41 o 
   4   3   1        9.67       15.88      3.30 o 
   5   3   1      245.82      311.36     19.08 o 
   6   3   1       11.73        9.12      3.71 o 
   7   3   1       62.34       64.86      8.38 o 
   8   3   1        1.31        4.69      3.70 o 
   9   3   1       15.42       18.07      5.65 o 
  -9   4   1        5.57       12.79      5.72 o 
  -8   4   1       52.00       62.05     10.22 o 
  -7   4   1        2.17       -0.43      2.89 o 
  -6   4   1      205.74      209.58      8.84 o 
  -5   4   1       49.96       69.35      9.58 o 
  -3   4   1      234.21      266.62     22.92 o 
  -2   4   1       86.54      120.60     29.94 o 
  -1   4   1        3.73        2.17      2.37 o 
   0   4   1     1411.83     1454.93     19.98 o 
   1   4   1      540.47      562.82      8.37 o 
   2   4   1      700.59      819.88     18.74 o 
   3   4   1      254.41      267.13     14.87 o 
   4   4   1     2316.66     2229.26     38.03 o 
   5   4   1      293.00      274.03      7.69 o 
   6   4   1      178.05      159.43     17.88 o 
   7   4   1        0.16        0.85      3.10 o 
   8   4   1       75.74       79.14     10.02 o 
   9   4   1        2.03        7.54      4.86 o 
  -9   5   1        0.26        6.03      7.31 o 
  -8   5   1       11.44       15.02      5.09 o 
  -7   5   1        4.83       17.92      4.89 o 
  -5   5   1      358.75      520.72     32.61 o 
  -4   5   1      122.38      122.43      5.38 o 
  -3   5   1      242.71      314.88     45.51 o 
  -2   5   1        0.01        1.71      1.57 o 
  -1   5   1      167.19      255.69     13.53 o 
   0   5   1      293.76      392.20     27.22 o 
   1   5   1     2300.92     2532.57     38.46 o 
   2   5   1      113.49      115.50      4.59 o 
   3   5   1      498.29      552.22     18.97 o 
   4   5   1        0.85        3.01      0.80 o 
   5   5   1      794.53      781.82     35.58 o 
   6   5   1      288.46      239.35     12.57 o 
   7   5   1       63.40       61.06      8.63 o 
   8   5   1        6.16        9.63      4.50 o 
   9   5   1       22.43       26.78     11.16 o 
  -8   6   1        0.09        5.75      3.90 o 
  -7   6   1        1.04       -0.59      2.94 o 
  -6   6   1      432.62      373.19     19.24 o 
  -5   6   1        5.60       11.65      7.52 o 
  -4   6   1      121.17      151.50     10.54 o 
  -3   6   1       18.28       28.93      4.47 o 
  -2   6   1      811.16      858.73     37.13 o 
  -1   6   1       79.11      104.33     11.61 o 
   0   6   1      659.87      830.45     27.52 o 
   1   6   1      206.32      213.49     12.99 o 
   2   6   1      132.64      106.50     11.56 o 
   3   6   1      143.95      136.49      6.03 o 
   4   6   1      135.80      143.71      9.13 o 
   5   6   1       60.32       54.38      4.88 o 
   7   6   1        1.11        2.84      3.28 o 
   8   6   1        1.97       12.60      4.65 o 
  -8   7   1        0.26        2.07      4.85 o 
  -7   7   1        6.11        5.37      4.99 o 
  -6   7   1       23.01       34.65      5.32 o 
  -5   7   1      332.45      289.43      9.49 o 
  -4   7   1        0.29        4.91      5.32 o 
  -3   7   1        7.01       27.36      4.81 o 
  -2   7   1        9.43       17.43      4.53 o 
  -1   7   1     1047.16      960.35     21.86 o 
   0   7   1      109.92      147.00      9.05 o 
   1   7   1      195.57      234.35     15.71 o 
   2   7   1       28.14       32.97      4.36 o 
   3   7   1      125.67      119.10      5.13 o 
   4   7   1       70.29       63.43      5.13 o 
   5   7   1       53.59       66.32      7.65 o 
   6   7   1        0.81        9.06      4.31 o 
   7   7   1        4.14       12.37      4.61 o 
   8   7   1       12.09       18.42      5.79 o 
  -7   8   1        7.97       12.25      6.33 o 
  -6   8   1        2.91        6.92      5.04 o 
  -5   8   1        0.17        2.94      2.48 o 
  -4   8   1       56.68       50.39      5.18 o 
  -3   8   1       89.41       90.22      5.51 o 
  -2   8   1      213.15      283.85     18.87 o 
  -1   8   1        0.05       15.22      6.92 o 
   0   8   1      199.07      201.89     23.72 o 
   1   8   1       80.53       65.14      7.53 o 
   2   8   1      637.90      621.93     19.14 o 
   3   8   1        5.28       15.22      4.46 o 
   4   8   1       11.32       15.24      3.28 o 
   5   8   1        0.13        7.57      3.35 o 
   6   8   1       18.03       21.93      5.90 o 
   7   8   1        6.30       10.48      6.97 o 
  -6   9   1        3.60        4.54      5.34 o 
  -5   9   1        0.23        6.28      3.27 o 
  -4   9   1       64.62       61.72      6.79 o 
  -3   9   1      247.98      227.69     15.50 o 
  -2   9   1       49.13       66.85      8.28 o 
  -1   9   1      269.48      317.48     15.06 o 
   0   9   1       98.73      104.68     14.43 o 
   1   9   1      312.86      351.66     15.58 o 
   2   9   1       32.75       48.17      7.37 o 
   3   9   1       82.08       76.34     13.99 o 
   4   9   1        6.21        1.69      7.57 o 
   5   9   1       18.56       21.56      4.63 o 
   6   9   1        0.85        5.80      3.84 o 
  -6  10   1        0.01       -1.09      4.44 o 
  -5  10   1        4.76       11.35      4.24 o 
  -4  10   1        4.81        8.85      5.12 o 
  -3  10   1        0.00       12.33      5.52 o 
  -2  10   1       75.48       71.75      9.08 o 
  -1  10   1       32.14       28.66      6.80 o 
   0  10   1        5.33        7.35      5.44 o 
   1  10   1        0.00        3.36      4.94 o 
   2  10   1       12.44       31.67      6.66 o 
   3  10   1        1.02        5.81      3.62 o 
   4  10   1        2.37        9.63      3.99 o 
   5  10   1        0.27        2.94      4.02 o 
   6  10   1        1.31        4.15      5.34 o 
  -5  11   1        0.45       -0.16      5.38 o 
  -4  11   1        0.63        6.55      5.05 o 
  -3  11   1        2.38        2.36      4.29 o 
  -2  11   1       17.06       14.52      5.53 o 
  -1  11   1       11.05       10.67      4.98 o 
   0  11   1       10.65       11.19      5.39 o 
   1  11   1        4.51        3.60      4.36 o 
   2  11   1       45.07       36.10      7.72 o 
   3  11   1        3.75        7.87      5.20 o 
   4  11   1        1.96        2.02      4.79 o 
   5  11   1        2.01       11.95      8.79 o 
  -2  12   1        0.08        2.20      5.50 o 
  -1  12   1       18.12       21.52      7.30 o 
   0  12   1        0.97       -1.53      5.02 o 
   1  12   1        6.55        8.10      5.63 o 
   2  12   1        4.94        6.31      5.43 o 
   3  12   1        2.36        0.30      7.91 o 
  -9   0   2        4.50       14.13      7.71 o 
  -8   0   2       21.95       10.18      6.33 o 
  -7   0   2        0.08       -0.10      3.85 o 
  -6   0   2       46.47       59.69      8.35 o 
  -5   0   2       11.34       12.54      3.85 o 
  -4   0   2      290.62      368.30     47.32 o 
  -3   0   2      845.25      796.50     43.67 o 
  -2   0   2     5880.79     5371.99    158.48 o 
  -1   0   2      397.01      377.47      7.12 o 
   0   0   2        0.01        4.05      0.89 o 
   1   0   2      193.47      186.04      6.33 o 
   2   0   2     2949.78     2826.98     30.08 o 
   3   0   2      414.41      448.40     18.03 o 
   4   0   2      933.86     1051.27    100.09 o 
   5   0   2       13.79        7.61      4.44 o 
   6   0   2      156.53      152.25     13.53 o 
   7   0   2       39.22       32.20      9.19 o 
   8   0   2       17.40       13.73      7.02 o 
   9   0   2       14.45       19.86      8.79 o 
  -9   1   2        1.38        5.99      4.20 o 
  -8   1   2        5.83       12.59      4.70 o 
  -7   1   2        7.17       11.95      4.33 o 
  -6   1   2        7.90       12.80      2.64 o 
  -5   1   2       12.86       20.41      2.59 o 
  -4   1   2        0.27        0.41      1.22 o 
  -3   1   2      780.80      704.16     27.15 o 
  -2   1   2      391.33      365.99     12.46 o 
  -1   1   2      135.19      137.34      2.33 o 
   0   1   2        6.65        7.30      0.81 o 
   1   1   2      605.91      570.10     15.08 o 
   2   1   2      106.33       98.37      2.42 o 
   3   1   2      369.20      385.81      8.43 o 
   4   1   2       85.64       90.01      4.08 o 
   5   1   2       30.02       30.28      4.95 o 
   6   1   2       29.65       36.38      5.91 o 
   7   1   2      188.66      148.48     14.38 o 
   8   1   2        3.53        8.29      4.22 o 
   9   1   2       39.26       45.30      8.37 o 
  -9   2   2        5.71       10.47      4.71 o 
  -8   2   2       56.80       52.23      8.31 o 
  -7   2   2        2.00        4.15      3.42 o 
  -6   2   2        8.61       16.99      2.94 o 
  -5   2   2       23.49       30.20      3.07 o 
  -4   2   2      886.92      908.86     22.69 o 
  -3   2   2      158.59      163.28      3.44 o 
  -2   2   2        1.43        8.03      0.96 o 
  -1   2   2      454.96      406.87      8.19 o 
   0   2   2       12.20       11.91      1.10 o 
   1   2   2      824.73      769.43     11.02 o 
   2   2   2      128.45      140.03      3.18 o 
   3   2   2       60.28       68.65      2.77 o 
   4   2   2        4.94        2.55      3.09 o 
   5   2   2       45.24       63.68      6.38 o 
   6   2   2        0.13        8.40      5.49 o 
   7   2   2        3.19        4.37      3.29 o 
   8   2   2       32.06       26.46      6.11 o 
   9   2   2        2.90        7.45      4.41 o 
  -9   3   2       13.57       18.49      8.84 o 
  -8   3   2       49.08       55.37      8.59 o 
  -7   3   2        3.30        5.33      3.90 o 
  -6   3   2       14.21       16.74      3.58 o 
  -5   3   2      129.81      132.22      6.39 o 
  -4   3   2      395.83      389.72      6.92 o 
  -3   3   2     1528.63     1549.55     17.41 o 
  -2   3   2      551.25      481.47     10.83 o 
  -1   3   2       34.44       25.95      3.88 o 
   0   3   2      265.78      258.85      5.95 o 
   1   3   2      934.91      913.81     12.99 o 
   2   3   2       25.34       42.26      2.21 o 
   3   3   2      577.40      652.21     61.79 o 
   4   3   2      117.90      119.25      4.52 o 
   5   3   2      618.35      554.72     12.45 o 
   6   3   2       65.48       67.70      8.01 o 
   7   3   2        6.52        3.62      3.50 o 
   8   3   2        5.81        9.32      5.49 o 
   9   3   2        0.28        2.92      6.72 o 
  -9   4   2       17.65       21.47      6.36 o 
  -8   4   2       32.52       48.25      8.11 o 
  -7   4   2        0.35        1.02      3.17 o 
  -6   4   2        0.01        3.90      2.19 o 
  -5   4   2      150.83      148.79      6.00 o 
  -4   4   2      570.74      551.74     25.12 o 
  -3   4   2       43.60       45.75      2.62 o 
  -2   4   2      296.49      281.56      8.32 o 
  -1   4   2       46.40       51.78      4.33 o 
   0   4   2        9.77       12.73      2.22 o 
   1   4   2      910.64      894.72     12.00 o 
   2   4   2      190.40      180.42      4.54 o 
   3   4   2        0.45        1.87      1.26 o 
   4   4   2        4.39        6.55      1.99 o 
   5   4   2      387.76      333.33     10.05 o 
   6   4   2      373.68      288.06     14.53 o 
   7   4   2        1.30        6.89      4.01 o 
   8   4   2        4.81        8.25      4.19 o 
   9   4   2        7.52       20.98      6.49 o 
  -9   5   2        1.01        6.33      7.21 o 
  -8   5   2       13.78       23.26      6.05 o 
  -7   5   2       11.91       18.32      5.41 o 
  -6   5   2       17.27       18.51      3.51 o 
  -5   5   2       24.17       29.72      3.72 o 
  -4   5   2        0.76        2.26      3.49 o 
  -3   5   2       42.90       63.81      4.03 o 
  -2   5   2       28.08       25.77      2.68 o 
  -1   5   2      198.48      201.95     13.78 o 
   0   5   2      155.63      157.01      7.54 o 
   1   5   2      159.61      150.63      5.06 o 
   2   5   2      160.26      144.95      5.12 o 
   3   5   2       21.48       20.53      2.70 o 
   4   5   2      152.28      130.94      5.02 o 
   5   5   2       50.07       62.17      8.59 o 
   6   5   2       14.08       18.09      5.24 o 
   7   5   2       18.53       16.20      5.15 o 
   8   5   2        0.78        4.05      3.84 o 
   9   5   2        2.06        2.37      8.10 o 
  -8   6   2        2.22        5.14      5.34 o 
  -7   6   2        4.87        2.86      6.08 o 
  -6   6   2        3.44       10.15      3.08 o 
  -5   6   2       19.42       26.50      3.75 o 
  -4   6   2        2.65        4.82      2.14 o 
  -3   6   2      121.42      107.74      5.05 o 
  -2   6   2      102.37       84.11      5.32 o 
  -1   6   2       13.15       21.05      4.39 o 
   0   6   2      157.85      160.74     16.21 o 
   1   6   2        1.75        9.03      2.74 o 
   2   6   2      445.61      403.95     15.66 o 
   3   6   2      106.04      106.32      8.68 o 
   4   6   2        3.82        4.67      1.98 o 
   5   6   2        6.94       10.78      3.28 o 
   6   6   2       16.87       21.35      5.60 o 
   7   6   2       98.87       81.95      9.93 o 
   8   6   2        6.36       14.38      5.03 o 
  -8   7   2        0.09        6.92      5.14 o 
  -7   7   2        0.08        8.20      5.64 o 
  -6   7   2       29.53       34.27      5.59 o 
  -5   7   2       11.17       15.74      3.44 o 
  -4   7   2       84.44       82.10      5.22 o 
  -3   7   2        0.20        5.00      2.12 o 
  -2   7   2       25.81       39.16      5.77 o 
  -1   7   2       30.37       31.96      5.42 o 
   0   7   2      202.96      182.84      9.88 o 
   1   7   2      142.36      152.59      9.22 o 
   2   7   2      135.40      134.86      5.96 o 
   3   7   2      188.00      164.21      7.23 o 
   4   7   2       46.78       51.53      4.77 o 
   5   7   2        9.74       13.26      3.77 o 
   6   7   2       98.14      108.50      9.95 o 
   7   7   2       21.50       36.57      7.71 o 
   8   7   2        7.82       16.23      5.91 o 
  -7   8   2       11.98       17.00      6.82 o 
  -6   8   2        7.81        9.31      4.68 o 
  -5   8   2       21.00       19.63      4.55 o 
  -4   8   2      191.65      159.45      8.74 o 
  -3   8   2        2.77        6.72      2.56 o 
  -2   8   2        9.94       12.56      4.79 o 
  -1   8   2        5.03       21.24      5.32 o 
   0   8   2      302.40      287.58     19.17 o 
   1   8   2      157.08      136.70      9.64 o 
   2   8   2      132.43      105.98      8.72 o 
   3   8   2        0.65        3.82      2.06 o 
   4   8   2        1.27        2.31      2.39 o 
   5   8   2        2.30        2.06      2.93 o 
   6   8   2        2.20       13.63      5.59 o 
   7   8   2        1.20        2.93      4.03 o 
  -6   9   2        3.15        9.04      4.84 o 
  -5   9   2        0.25        3.71      3.22 o 
  -4   9   2       33.44       30.19      5.23 o 
  -3   9   2      379.14      315.69     20.99 o 
  -2   9   2       89.66       77.18      8.97 o 
  -1   9   2        0.70        6.99      5.39 o 
   0   9   2      172.48      147.42     10.54 o 
   1   9   2      473.67      373.59     16.10 o 
   2   9   2       35.83       33.86      6.79 o 
   3   9   2        1.06       12.84      3.85 o 
   4   9   2       47.10       51.12      5.32 o 
   5   9   2       16.04       19.90      4.65 o 
   6   9   2       27.37       31.71      7.05 o 
   7   9   2        4.71        7.61      9.39 o 
  -6  10   2       15.40       25.84      6.62 o 
  -5  10   2        0.00        3.35      3.24 o 
  -4  10   2        7.64        7.81      5.22 o 
  -3  10   2       17.38       17.07      5.64 o 
  -2  10   2        0.12        0.35      3.79 o 
  -1  10   2        3.75        2.09      4.60 o 
   0  10   2        0.17        0.61      3.91 o 
   1  10   2        2.65        6.02      4.79 o 
   2  10   2        1.26        3.51      4.36 o 
   3  10   2        1.61        3.37      3.36 o 
   4  10   2        8.07       13.91      3.58 o 
   5  10   2        0.00        0.21      4.75 o 
   6  10   2        3.02       10.37      6.33 o 
  -5  11   2       48.87       44.10      8.83 o 
  -4  11   2        1.81        6.53      5.35 o 
  -3  11   2        1.25        3.32      4.47 o 
  -2  11   2        1.90        2.24      4.32 o 
  -1  11   2       41.58       34.81      7.55 o 
   0  11   2        2.45        0.43      3.89 o 
   1  11   2        0.07        5.11      4.36 o 
   2  11   2       31.44       40.07      8.03 o 
   3  11   2       15.39       17.85      4.97 o 
   4  11   2        7.92        9.86      5.97 o 
  -2  12   2        7.07       14.96      6.47 o 
  -1  12   2        3.76        1.06      5.59 o 
   0  12   2        2.20        2.53      5.17 o 
   1  12   2        0.77       -0.70      4.47 o 
   2  12   2        1.71        1.74      5.48 o 
   3  12   2        5.71        9.09      9.09 o 
 -10   1   3        0.17       -3.95      7.21 o 
  -9   1   3       12.29       16.98      5.59 o 
  -8   1   3       11.49       15.11      4.93 o 
  -7   1   3        0.01        2.40      3.17 o 
  -6   1   3       68.77       68.62      4.60 o 
  -5   1   3       29.34       37.56      3.31 o 
  -4   1   3      824.82      814.17     20.34 o 
  -3   1   3      533.30      538.93      7.93 o 
  -2   1   3      567.09      585.37      7.04 o 
  -1   1   3      182.13      178.59      4.17 o 
   0   1   3      180.09      179.34      2.82 o 
   1   1   3       19.88       29.34      1.28 o 
   2   1   3     2360.64     2395.61     53.82 o 
   3   1   3      508.67      503.70     12.12 o 
   4   1   3      254.85      245.87      8.96 o 
   5   1   3       11.40        2.05     17.93 o 
   6   1   3        2.58        1.85      2.78 o 
   7   1   3        1.11        5.54      4.00 o 
   8   1   3       19.66       31.62      6.62 o 
   9   1   3        4.74        5.81      4.62 o 
 -10   2   3        5.72        6.43      8.89 o 
  -9   2   3        0.17        1.26      3.72 o 
  -8   2   3        0.15        6.17      4.09 o 
  -7   2   3       27.25       27.68      6.05 o 
  -6   2   3       44.59       43.22      4.00 o 
  -5   2   3      164.40      163.77      5.75 o 
  -4   2   3       34.76       45.06      2.22 o 
  -3   2   3     1228.64     1219.43     32.70 o 
  -2   2   3      265.77      276.88      5.15 o 
  -1   2   3     1775.63     1649.01     42.40 o 
   0   2   3     2121.41     2070.12     22.63 o 
   1   2   3      794.01      736.38     15.12 o 
   2   2   3     1341.77     1270.72     41.14 o 
   3   2   3      170.56      159.08      5.65 o 
   4   2   3       62.81       69.48      3.18 o 
   5   2   3        6.77        4.34      2.69 o 
   6   2   3       17.86       27.36      5.49 o 
   7   2   3       18.16       32.50      6.47 o 
   8   2   3        1.23        3.66      3.56 o 
   9   2   3       11.12       17.77      5.89 o 
 -10   3   3        9.41        3.55      7.81 o 
  -9   3   3        3.53        5.12      4.45 o 
  -8   3   3        7.41       15.00      5.39 o 
  -7   3   3       47.35       54.60      7.62 o 
  -6   3   3       56.96       60.32      5.62 o 
  -5   3   3      288.55      288.34     12.09 o 
  -4   3   3       90.14      111.50      4.61 o 
  -3   3   3      112.80      119.58      4.88 o 
  -2   3   3       17.58       19.86      1.93 o 
  -1   3   3     1330.93     1308.27     28.75 o 
   0   3   3       52.14       59.69      3.17 o 
   1   3   3      913.01      902.94     13.34 o 
   2   3   3      717.25      658.00     13.50 o 
   3   3   3      102.54      103.77      3.50 o 
   4   3   3       37.57       41.95      2.76 o 
   5   3   3      152.39      137.36      6.61 o 
   6   3   3      197.79      168.72     10.41 o 
   7   3   3       25.04       30.27      6.92 o 
   8   3   3        2.37        3.82      3.52 o 
   9   3   3        3.85        6.52      7.02 o 
  -9   4   3        2.91        8.84      5.26 o 
  -8   4   3       76.55       62.73      8.84 o 
  -7   4   3      172.64      163.19     10.77 o 
  -6   4   3       82.21       83.43      5.35 o 
  -5   4   3      298.94      266.75      7.89 o 
  -4   4   3      894.10      876.45     13.13 o 
  -3   4   3      476.33      481.75      8.89 o 
  -2   4   3      601.65      602.30     11.83 o 
  -1   4   3     1149.21     1229.99     29.79 o 
   0   4   3       35.08       34.92      3.07 o 
   1   4   3       18.87       29.26      4.36 o 
   2   4   3      950.27      975.30     11.64 o 
   3   4   3      868.02      849.18     13.87 o 
   4   4   3       34.44       39.11      3.07 o 
   5   4   3       24.57       28.71      4.16 o 
   6   4   3      521.91      434.50     37.69 o 
   7   4   3      164.51      129.88     10.13 o 
   8   4   3        1.93        5.53      3.97 o 
   9   4   3        2.70        1.92      4.48 o 
  -8   5   3        5.27        4.80      4.26 o 
  -7   5   3       23.06       24.76      5.97 o 
  -6   5   3      540.38      454.11     11.37 o 
  -5   5   3      447.90      381.38     15.12 o 
  -4   5   3      312.19      301.35     10.08 o 
  -3   5   3      543.40      544.25     24.20 o 
  -2   5   3      659.76      694.14     18.87 o 
  -1   5   3      665.15      710.80     16.07 o 
   0   5   3     1036.09     1089.81     19.73 o 
   1   5   3      731.05      755.33     10.93 o 
   2   5   3      956.98      974.55     12.83 o 
   3   5   3        7.45        2.94      1.54 o 
   4   5   3       40.44       66.31      4.04 o 
   5   5   3      499.67      418.48     13.99 o 
   6   5   3      187.01      159.27     15.96 o 
   7   5   3       33.35       22.22      5.80 o 
   8   5   3        3.17       11.24      4.88 o 
  -8   6   3        0.14        7.41      5.54 o 
  -7   6   3        0.28        6.33      5.64 o 
  -6   6   3       49.82       51.51      5.16 o 
  -5   6   3      170.94      157.72      6.87 o 
  -4   6   3      187.23      159.47      6.46 o 
  -3   6   3       44.24       40.79      3.76 o 
  -2   6   3       20.14       32.01      5.09 o 
  -1   6   3      187.72      197.19     10.82 o 
   0   6   3       64.79       59.86      5.97 o 
   1   6   3      165.80      165.62      7.00 o 
   2   6   3      137.32      170.09      6.08 o 
   3   6   3      103.36      130.68      5.07 o 
   4   6   3        2.56        6.57      2.22 o 
   5   6   3      137.73      116.61     16.55 o 
   6   6   3      187.37      161.19     10.86 o 
   7   6   3       10.63       15.09      5.10 o 
   8   6   3       15.60       24.26      6.52 o 
  -8   7   3       73.24       90.11     16.30 o 
  -7   7   3       43.42       48.31     11.66 o 
  -6   7   3       19.22       10.49      3.47 o 
  -5   7   3      113.09       93.63      7.52 o 
  -4   7   3       16.10       20.45      3.44 o 
  -3   7   3      222.09      183.12      6.94 o 
  -2   7   3        7.50        9.51      3.80 o 
  -1   7   3       71.18       82.27      7.22 o 
   0   7   3        3.78       12.46      4.02 o 
   1   7   3       98.79       89.87      5.86 o 
   2   7   3        5.11        8.66      7.17 o 
   3   7   3        1.29        2.25      1.67 o 
   4   7   3        2.08        3.26      1.96 o 
   5   7   3       97.58       89.63      9.39 o 
   6   7   3       71.93       62.79      8.94 o 
   7   7   3        0.27        2.43      3.49 o 
   8   7   3       20.86       29.18      7.30 o 
  -7   8   3       11.22       20.65      8.10 o 
  -6   8   3        0.55        3.33      3.25 o 
  -5   8   3       34.70       33.41      5.34 o 
  -4   8   3        2.92        7.83      3.49 o 
  -3   8   3        3.18        1.88      3.67 o 
  -2   8   3       20.71       29.43      6.07 o 
  -1   8   3      194.86      145.78      9.88 o 
   0   8   3      121.84      108.73      8.63 o 
   1   8   3        0.02        1.14      3.55 o 
   2   8   3       41.63       42.93      5.28 o 
   3   8   3      287.41      222.75      8.56 o 
   4   8   3       17.33       23.73      3.96 o 
   5   8   3       33.78       37.00      6.95 o 
   6   8   3       34.74       34.31      6.88 o 
   7   8   3       14.22       19.59      5.73 o 
  -6   9   3        8.97        8.38      3.83 o 
  -5   9   3       32.04       30.75      5.45 o 
  -4   9   3        8.28       15.52      5.63 o 
  -3   9   3        3.57        5.31      4.50 o 
  -2   9   3      120.38       96.83      9.62 o 
  -1   9   3      307.51      270.69     14.53 o 
   0   9   3        0.17       -0.28      3.70 o 
   1   9   3       23.31       20.22      6.72 o 
   2   9   3       43.08       30.74      6.81 o 
   3   9   3       75.28       67.47      5.86 o 
   4   9   3        8.35       12.86      3.54 o 
   5   9   3       11.88       13.56      4.64 o 
   6   9   3        1.62        7.10      6.38 o 
   7   9   3        2.55        4.34      8.00 o 
  -6  10   3        1.38        2.27      6.72 o 
  -5  10   3        0.07        5.18      4.53 o 
  -4  10   3        3.67        8.26      4.98 o 
  -3  10   3       14.33       19.86      6.13 o 
  -2  10   3       34.38       36.40      7.38 o 
  -1  10   3       13.57       18.13      5.99 o 
   0  10   3       91.75       81.69     11.80 o 
   1  10   3       77.16       82.71      9.71 o 
   2  10   3        7.38        7.48      4.90 o 
   3  10   3        1.53        4.72      3.45 o 
   4  10   3       86.23       66.99      7.50 o 
   5  10   3       16.89       16.01      7.21 o 
   6  10   3        2.10        1.24      4.20 o 
  -5  11   3        6.26        9.98      9.88 o 
  -4  11   3        3.44        4.80      5.01 o 
  -3  11   3        2.84        5.13      5.35 o 
  -2  11   3        7.03        8.16      5.52 o 
  -1  11   3        0.98        2.81      3.91 o 
   0  11   3       26.85       21.31      6.50 o 
   1  11   3        0.22        1.40      4.50 o 
   2  11   3        4.26        4.28      4.85 o 
   3  11   3        1.58        7.59      3.76 o 
   4  11   3       20.41       22.32      6.75 o 
  -2  12   3        7.28        6.23      8.30 o 
  -1  12   3        4.36        5.56      5.90 o 
   0  12   3        0.25       -0.97      4.82 o 
   1  12   3        7.36        2.35      5.39 o 
   2  12   3        0.26        4.05      5.39 o 
   3  12   3        0.01       -1.28      8.99 o 
 -10   0   4       10.84        7.51      8.00 o 
  -9   0   4       18.81       20.35      8.60 o 
  -8   0   4        7.01        9.58      6.13 o 
  -7   0   4      114.07       85.16     12.45 o 
  -6   0   4      217.60      201.37     10.82 o 
  -5   0   4       23.88       22.48      3.94 o 
  -4   0   4     1583.30     1587.53     28.60 o 
  -3   0   4    15437.45    14392.67    211.93 o 
  -2   0   4      483.22      489.35     12.59 o 
  -1   0   4      542.49      578.01     10.46 o 
   0   0   4     3020.48     2719.30     28.55 o 
   1   0   4    37083.11    28647.11    249.52 o 
   2   0   4     2093.33     1900.43     29.74 o 
   3   0   4      837.61      715.32     20.65 o 
   4   0   4      334.52      317.25     15.61 o 
   5   0   4      641.74      575.91     23.42 o 
   6   0   4       31.33       35.27      8.60 o 
   7   0   4      295.71      250.76     18.67 o 
   8   0   4        3.17        8.20      5.64 o 
   9   0   4       16.06       14.33      7.81 o 
 -10   1   4       42.36       69.55     15.91 o 
  -9   1   4        0.01        4.93      7.76 o 
  -8   1   4        0.29        3.45      3.59 o 
  -7   1   4       12.17        5.72      3.51 o 
  -6   1   4      857.41      809.26     25.32 o 
  -5   1   4       12.37       11.73      2.32 o 
  -4   1   4     2334.48     2619.49     32.25 o 
  -3   1   4     2453.48     2366.33     27.38 o 
  -2   1   4        8.32       14.42      1.51 o 
  -1   1   4       29.32       43.46      1.53 o 
   0   1   4     9456.89     8305.54     59.43 o 
   1   1   4     6485.46     6059.23    113.01 o 
   2   1   4      395.30      402.45     11.83 o 
   3   1   4      296.04      288.32     11.94 o 
   4   1   4      294.17      264.59     10.27 o 
   5   1   4      141.07      139.92      8.38 o 
   6   1   4       75.72       67.18      7.86 o 
   7   1   4       44.10       41.25      7.23 o 
   8   1   4       13.31       14.75      5.22 o 
   9   1   4        8.34       10.57      4.87 o 
 -10   2   4       22.71       30.03     11.95 o 
  -9   2   4       30.15       30.15      6.77 o 
  -8   2   4        0.00        8.86      4.25 o 
  -7   2   4      125.72       89.82      7.92 o 
  -6   2   4       96.61       90.27      4.95 o 
  -5   2   4      261.48      211.10      6.57 o 
  -4   2   4       30.98       48.41      3.30 o 
  -3   2   4       95.69       77.44      3.45 o 
  -2   2   4        1.65        0.66      0.85 o 
  -1   2   4     2210.17     2052.75     36.96 o 
   0   2   4     2068.32     2003.67     31.70 o 
   1   2   4     1246.43     1216.65     25.14 o 
   2   2   4       19.17       23.08     10.62 o 
   3   2   4     2397.56     2416.49     45.47 o 
   4   2   4      102.92      106.39      5.33 o 
   5   2   4       43.16       47.54      6.32 o 
   6   2   4        0.28        0.34      2.83 o 
   7   2   4      220.90      192.04     11.90 o 
   8   2   4       25.56       18.42      5.38 o 
   9   2   4        2.71        2.26      4.46 o 
 -10   3   4        4.70        2.86      8.70 o 
  -9   3   4       14.03       12.35      5.59 o 
  -8   3   4        0.84        4.28      3.86 o 
  -7   3   4       11.82       13.11      4.55 o 
  -6   3   4       60.28       52.45      4.47 o 
  -5   3   4      198.71      181.18      6.38 o 
  -4   3   4       45.57       62.33      3.77 o 
  -3   3   4      365.27      357.65      9.43 o 
  -2   3   4       41.25       38.92      2.65 o 
  -1   3   4      370.45      341.15      8.89 o 
   0   3   4     1658.23     1648.38     24.52 o 
   1   3   4       79.10       90.09      3.16 o 
   2   3   4      774.20      700.83     14.12 o 
   3   3   4     1800.51     1690.51     37.16 o 
   4   3   4        1.79        5.96      1.76 o 
   5   3   4       84.46       85.49      5.52 o 
   6   3   4        9.64        5.41      2.78 o 
   7   3   4      178.07      157.26     10.93 o 
   8   3   4        0.03        2.84      3.70 o 
   9   3   4        3.21        9.12      5.23 o 
  -9   4   4        0.33        0.89      6.43 o 
  -8   4   4        7.39        5.03      3.60 o 
  -7   4   4      141.15      125.98      9.46 o 
  -6   4   4        2.22        6.30      2.55 o 
  -5   4   4      245.20      214.43      7.14 o 
  -4   4   4       21.45       19.84      2.79 o 
  -3   4   4      211.09      206.53      5.90 o 
  -2   4   4      516.59      498.46      8.23 o 
  -1   4   4     1355.22     1411.78     19.66 o 
   0   4   4       42.37       43.71      3.47 o 
   1   4   4      257.76      246.69      5.72 o 
   2   4   4      190.96      168.52      5.03 o 
   3   4   4       51.68       54.59      3.15 o 
   4   4   4      132.62      126.58      4.47 o 
   5   4   4       52.39       51.07      5.37 o 
   6   4   4        7.27        8.02      3.82 o 
   7   4   4       13.17       12.10      4.85 o 
   8   4   4       44.33       45.13      8.27 o 
  -8   5   4        0.05        0.10      3.85 o 
  -7   5   4        0.77        3.50      3.27 o 
  -6   5   4        6.13        6.51      2.70 o 
  -5   5   4      132.59      124.59      5.87 o 
  -4   5   4        6.15       26.16      3.21 o 
  -3   5   4      144.02      116.15      4.90 o 
  -2   5   4       67.72       65.61      3.61 o 
  -1   5   4       22.71       24.55      3.91 o 
   0   5   4       31.61       43.24      3.97 o 
   1   5   4     1369.35     1275.38     15.21 o 
   2   5   4      212.28      195.67      5.93 o 
   3   5   4        5.17       10.51      2.03 o 
   4   5   4        5.25        3.32      1.74 o 
   5   5   4      156.06      117.13      6.84 o 
   6   5   4       66.04       62.74     16.55 o 
   7   5   4        0.68        1.27      3.28 o 
   8   5   4        0.11        2.98      5.09 o 
  -8   6   4        3.60        0.89      5.64 o 
  -7   6   4        1.83        6.92      4.94 o 
  -6   6   4       18.88       13.32      3.76 o 
  -5   6   4       52.48       46.72      5.54 o 
  -4   6   4      213.30      199.83      7.14 o 
  -3   6   4       17.11       18.69      2.86 o 
  -2   6   4       48.88       45.21      3.95 o 
  -1   6   4      130.96      121.43     10.97 o 
   0   6   4       22.57       17.23      3.28 o 
   1   6   4      150.39      153.86      6.83 o 
   2   6   4      505.36      447.78     10.91 o 
   3   6   4        4.67       11.49      2.25 o 
   4   6   4        0.10        2.04      1.79 o 
   5   6   4       32.44       41.35      6.81 o 
   6   6   4       35.76       33.93      6.57 o 
   7   6   4        3.84        7.80      4.41 o 
   8   6   4        2.87        8.49      4.57 o 
  -8   7   4       16.91       11.75      6.72 o 
  -7   7   4        0.31        0.49      4.24 o 
  -6   7   4        4.64       10.87      3.51 o 
  -5   7   4        6.01        3.76      2.95 o 
  -4   7   4      122.34       96.05      6.62 o 
  -3   7   4        3.98        4.07      2.72 o 
  -2   7   4        1.55        3.77      3.50 o 
  -1   7   4      162.65      153.94      9.45 o 
   0   7   4       31.25       23.95      5.03 o 
   1   7   4       61.81       67.03      5.62 o 
   2   7   4       34.99       35.84      3.87 o 
   3   7   4       86.25       73.65      4.52 o 
   4   7   4        7.47        8.71      2.44 o 
   5   7   4        0.57        1.63      2.98 o 
   6   7   4        0.16        7.49      4.07 o 
   7   7   4       19.28       29.08      6.65 o 
  -7   8   4        4.72       10.37      6.03 o 
  -6   8   4        9.45        9.17      3.91 o 
  -5   8   4        5.21        3.04      3.01 o 
  -4   8   4       92.18       79.77      7.24 o 
  -3   8   4        4.67        4.23     13.63 o 
  -2   8   4       27.42       28.55      5.90 o 
  -1   8   4      112.62      101.66      8.69 o 
   0   8   4      408.73      337.70     14.42 o 
   1   8   4       16.72       27.85      5.83 o 
   2   8   4       95.95       88.13      5.49 o 
   3   8   4       34.35       36.54      3.94 o 
   4   8   4       63.86       64.54      7.73 o 
   5   8   4        0.07        2.24      3.28 o 
   6   8   4        1.14        6.60      4.10 o 
   7   8   4        8.97        6.43      4.90 o 
  -6   9   4        8.32        5.67      5.35 o 
  -5   9   4       15.47        9.83      3.74 o 
  -4   9   4        0.53        1.53      3.94 o 
  -3   9   4        6.77       15.31      5.52 o 
  -2   9   4      502.30      414.61     17.47 o 
  -1   9   4       10.36        8.74      4.65 o 
   0   9   4      111.27      122.80     14.73 o 
   1   9   4       27.95       25.78      6.39 o 
   2   9   4      235.56      191.27     11.97 o 
   3   9   4       26.13       18.80      3.93 o 
   4   9   4       86.07       79.37      7.45 o 
   5   9   4        8.65       18.67      5.37 o 
   6   9   4        0.71        6.16      4.24 o 
  -6  10   4        2.04        2.88      5.25 o 
  -5  10   4        0.01        5.79      4.80 o 
  -4  10   4        3.36        5.11      4.64 o 
  -3  10   4        8.92        7.19      4.82 o 
  -2  10   4        1.34        1.75      3.72 o 
  -1  10   4      172.11      150.84     11.40 o 
   0  10   4        6.36        6.63      4.78 o 
   1  10   4       60.54       63.44      8.59 o 
   2  10   4        7.38       12.95      5.57 o 
   3  10   4       99.30       95.33      8.30 o 
   4  10   4        1.50        9.11      5.49 o 
   5  10   4        0.22        4.94      6.03 o 
  -4  11   4       11.87        8.26      5.41 o 
  -3  11   4        0.35        4.99      4.59 o 
  -2  11   4        0.48        5.55      4.57 o 
  -1  11   4        8.00       12.83      5.45 o 
   0  11   4        0.02        3.66      4.64 o 
   1  11   4        9.37        9.29      5.56 o 
   2  11   4        1.87       -3.27      4.01 o 
   3  11   4        0.08       10.19      4.11 o 
   4  11   4        9.31       14.73      5.76 o 
  -1  12   4        0.03       -0.89      5.37 o 
   0  12   4        0.88        1.70      5.13 o 
   1  12   4        0.00        2.61      5.16 o 
   2  12   4       15.14       26.28     12.05 o 
   3  12   4       17.15       15.36      7.14 o 
 -10   1   5        4.30        3.55      7.41 o 
  -9   1   5        0.58        5.39      4.08 o 
  -8   1   5        0.56        1.07      3.34 o 
  -7   1   5      135.12      121.63      6.04 o 
  -6   1   5        0.51        0.99      1.77 o 
  -5   1   5      785.77      710.04     11.84 o 
  -4   1   5      186.10      200.01      5.81 o 
  -3   1   5      876.20      874.38     18.09 o 
  -2   1   5      133.34      132.82      2.56 o 
  -1   1   5    11009.54    10307.22    149.45 o 
   0   1   5     5342.74     5018.42     58.79 o 
   1   1   5     6922.96     6513.71    128.94 o 
   2   1   5        0.23        7.71      7.36 o 
   3   1   5      775.64      711.93     46.19 o 
   4   1   5      226.22      219.76     10.42 o 
   5   1   5      723.00      626.81     33.79 o 
   6   1   5       29.70       19.69      4.79 o 
   7   1   5       29.47       25.87      5.94 o 
   8   1   5       16.68       20.36      5.66 o 
   9   1   5        0.01        2.50      5.64 o 
 -10   2   5        1.05        2.07      7.81 o 
  -9   2   5        0.79        6.83      4.22 o 
  -8   2   5        0.00        4.34      3.56 o 
  -7   2   5      110.87      104.10      7.32 o 
  -6   2   5      232.96      195.18      8.98 o 
  -5   2   5        4.04        3.72      1.80 o 
  -4   2   5       24.54       30.37      2.95 o 
  -3   2   5      167.70      147.36      4.52 o 
  -2   2   5      480.99      428.07      6.48 o 
  -1   2   5      195.91      212.50      5.70 o 
   0   2   5     7349.65     6995.02    194.46 o 
   1   2   5      794.93      889.96     18.71 o 
   2   2   5       62.31       63.93      2.37 o 
   3   2   5      452.90      488.93     20.08 o 
   4   2   5      210.28      181.24      7.13 o 
   5   2   5      175.11      188.13     14.08 o 
   6   2   5      104.93       84.82      8.96 o 
   7   2   5       68.85       93.88     10.82 o 
   8   2   5       21.05       23.26      6.47 o 
   9   2   5        0.52        5.92      4.34 o 
  -9   3   5        7.54       11.76      5.17 o 
  -8   3   5        3.98        9.30      4.39 o 
  -7   3   5       36.66       46.10      4.68 o 
  -6   3   5      147.57      129.87      6.36 o 
  -5   3   5       70.95       75.92      4.60 o 
  -4   3   5       12.39       23.73      2.78 o 
  -3   3   5      665.70      619.63     13.63 o 
  -2   3   5     1180.76     1113.04     26.04 o 
  -1   3   5       73.82       82.12      3.16 o 
   0   3   5      185.96      237.93      4.54 o 
   1   3   5      652.91      656.08     10.22 o 
   2   3   5       72.58       54.69      2.65 o 
   3   3   5      165.93      151.61      4.70 o 
   4   3   5       45.50       54.38      8.25 o 
   5   3   5       20.16       21.14      3.71 o 
   6   3   5        1.03        3.67      6.05 o 
   7   3   5       25.25       18.95      5.38 o 
   8   3   5       15.86       16.08      5.31 o 
   9   3   5        8.80       10.67      7.41 o 
  -9   4   5       10.78       18.57      9.19 o 
  -8   4   5        2.68       11.85      7.12 o 
  -7   4   5        0.66        3.62      3.00 o 
  -6   4   5      239.89      195.66      8.62 o 
  -5   4   5       58.88       58.56      5.25 o 
  -4   4   5       48.09       48.94      4.20 o 
  -3   4   5       57.09       58.34      4.15 o 
  -2   4   5      360.62      333.79      6.73 o 
  -1   4   5       11.03        9.73      2.21 o 
   0   4   5      823.99      855.17     13.30 o 
   1   4   5      699.18      735.28      9.85 o 
   2   4   5       14.00       17.22      2.24 o 
   3   4   5        0.74        0.61      1.23 o 
   4   4   5       22.42       21.49      3.73 o 
   5   4   5        8.14       17.85      3.95 o 
   6   4   5       18.50       22.87      4.53 o 
   7   4   5        2.09        0.56      3.37 o 
   8   4   5        2.82        9.36      4.37 o 
  -8   5   5       11.31        0.59      4.85 o 
  -7   5   5       34.25       33.62      5.19 o 
  -6   5   5        4.38        0.18      2.70 o 
  -5   5   5       10.04       16.45      3.07 o 
  -4   5   5        5.12        6.67      2.10 o 
  -3   5   5       57.81       48.92      3.52 o 
  -2   5   5       95.71       95.15      4.52 o 
  -1   5   5       45.53       48.05      4.26 o 
   0   5   5      193.20      184.70      6.88 o 
   1   5   5       61.35       55.50      3.47 o 
   2   5   5      481.21      487.70      9.20 o 
   3   5   5      256.26      224.14      7.63 o 
   4   5   5        0.01        2.03      2.68 o 
   5   5   5       34.54       32.65      4.80 o 
   6   5   5        0.50        0.33      3.31 o 
   7   5   5       15.11       15.65      5.21 o 
   8   5   5        5.11        6.17      4.59 o 
  -8   6   5       14.03       29.74     10.57 o 
  -7   6   5        1.48        7.98      4.21 o 
  -6   6   5       11.57        7.81      3.37 o 
  -5   6   5      405.75      329.42     14.75 o 
  -4   6   5       59.44       61.31      5.78 o 
  -3   6   5       17.94       16.73      3.56 o 
  -2   6   5        0.12        0.89      1.70 o 
  -1   6   5       76.64       93.42      7.12 o 
   0   6   5       10.57       20.21      3.47 o 
   1   6   5      198.99      203.61      8.40 o 
   2   6   5       70.86       58.65      4.20 o 
   3   6   5       31.08       34.37      3.31 o 
   4   6   5        9.98       15.80      3.05 o 
   5   6   5       16.40       23.41      4.42 o 
   6   6   5        4.48        4.65      3.62 o 
   7   6   5        2.93        9.02      4.21 o 
   8   6   5        0.50       -0.01      3.91 o 
  -7   7   5        3.02        5.76      4.32 o 
  -6   7   5       21.37       13.82      4.15 o 
  -5   7   5       50.59       49.42      5.97 o 
  -4   7   5      239.40      213.13      9.65 o 
  -3   7   5        7.06        9.74      4.19 o 
  -2   7   5      382.86      306.21     14.43 o 
  -1   7   5       55.72       70.57      7.35 o 
   0   7   5       26.36       37.45      6.36 o 
   1   7   5       27.81       23.66      3.97 o 
   2   7   5      104.21       88.22      4.97 o 
   3   7   5        5.74        4.62      2.00 o 
   4   7   5       11.62        6.14      2.49 o 
   5   7   5        1.88        5.48      3.82 o 
   6   7   5        1.82        6.20      3.84 o 
   7   7   5       19.03       23.53      6.34 o 
  -7   8   5        6.56       10.19      4.87 o 
  -6   8   5       10.84       19.13      4.52 o 
  -5   8   5        1.49        3.11      3.04 o 
  -4   8   5       71.03       66.14      6.75 o 
  -3   8   5      251.47      198.59     17.19 o 
  -2   8   5       13.10       23.54      5.69 o 
  -1   8   5      661.17      567.77     18.86 o 
   0   8   5      178.77      171.98     10.86 o 
   1   8   5      309.86      273.06     10.64 o 
   2   8   5       13.81       10.72      3.70 o 
   3   8   5      227.15      204.58      7.15 o 
   4   8   5        0.24        2.79      2.36 o 
   5   8   5        5.42        6.51      3.76 o 
   6   8   5       16.39       13.17      4.70 o 
   7   8   5        0.28       -0.83      5.49 o 
  -7   9   5        1.02       15.71      8.20 o 
  -6   9   5        3.42        8.39      3.56 o 
  -5   9   5        3.07        3.81      2.78 o 
  -4   9   5       22.71       22.13      6.12 o 
  -3   9   5        6.46        6.77      4.33 o 
  -2   9   5      157.64      131.74     10.37 o 
  -1   9   5        0.87        6.23      4.90 o 
   0   9   5      257.35      230.37     13.20 o 
   1   9   5       14.42       17.58      5.70 o 
   2   9   5      144.09      130.26      8.25 o 
   3   9   5       24.15       22.46      4.09 o 
   4   9   5        2.28        5.60      4.31 o 
   5   9   5        1.34        4.85      5.24 o 
   6   9   5        0.00       -0.69      6.43 o 
  -6  10   5       22.09       23.84      9.68 o 
  -5  10   5        0.15        6.41      5.17 o 
  -4  10   5       11.22       11.42      6.62 o 
  -3  10   5        0.47        3.31      4.26 o 
  -2  10   5      133.14      118.07     11.27 o 
  -1  10   5        1.06        0.07      4.08 o 
   0  10   5      112.48      109.21     10.90 o 
   1  10   5       23.67       24.49      6.48 o 
   2  10   5      189.42      203.26     16.65 o 
   3  10   5        2.18        4.58      3.33 o 
   4  10   5       24.02       18.28      8.20 o 
   5  10   5        7.50       11.16      8.20 o 
  -4  11   5        6.35       -0.05      5.31 o 
  -3  11   5       12.73       17.47      6.15 o 
  -2  11   5       22.34       23.72      7.06 o 
  -1  11   5       21.22       17.21      5.97 o 
   0  11   5        5.25        3.82      5.29 o 
   1  11   5       57.49       69.83      9.77 o 
   2  11   5        1.28        3.62      5.03 o 
   3  11   5       25.09       37.68      6.34 o 
   4  11   5        0.01        0.69      7.12 o 
   0  12   5       20.10       21.56      7.41 o 
   1  12   5        0.66       -0.40      5.58 o 
   2  12   5        2.88       -0.39      9.29 o 
 -10   0   6        2.64        2.27      7.51 o 
  -9   0   6        0.20        2.07      6.13 o 
  -8   0   6       10.65        8.79      5.83 o 
  -7   0   6      119.15      104.95      8.09 o 
  -6   0   6        3.29        3.40      3.00 o 
  -5   0   6      890.95      778.31     17.74 o 
  -4   0   6       22.16       19.87      3.56 o 
  -3   0   6      146.36      147.24      6.39 o 
  -2   0   6      262.80      261.87      5.58 o 
  -1   0   6    14832.48    13614.44     82.70 o 
   0   0   6      160.99      171.51      8.00 o 
   1   0   6     3881.96     3742.86    102.06 o 
   2   0   6      102.31       89.72      4.39 o 
   3   0   6        3.85       -0.30      2.37 o 
   4   0   6       18.88       18.97      5.73 o 
   5   0   6      821.33      695.66     26.58 o 
   6   0   6       76.56       75.38     11.75 o 
   7   0   6      165.17      143.26     14.92 o 
   8   0   6        6.11       11.95      6.43 o 
   9   0   6        3.38        3.16      5.14 o 
 -10   1   6       39.51       53.97     10.23 o 
  -9   1   6        0.03        6.93      4.35 o 
  -8   1   6        8.16        7.25      3.93 o 
  -7   1   6        2.19        5.03      2.37 o 
  -6   1   6       67.85       65.22      4.78 o 
  -5   1   6       32.04       24.32      3.08 o 
  -4   1   6      245.23      251.83      6.59 o 
  -3   1   6      156.17      154.11      4.63 o 
  -2   1   6      491.02      539.56     11.27 o 
  -1   1   6      284.59      290.36      6.53 o 
   0   1   6    15885.10    14187.15    120.87 o 
   1   1   6      485.95      436.74      8.63 o 
   2   1   6      206.61      193.83      8.37 o 
   3   1   6       23.74       22.55      3.73 o 
   4   1   6      643.96      585.88     26.83 o 
   5   1   6       33.45       36.21      5.87 o 
   6   1   6        2.73        4.44      3.43 o 
   7   1   6        4.80        7.83      3.89 o 
   8   1   6       93.24       68.63     10.97 o 
   9   1   6        3.15        4.98      4.85 o 
  -9   2   6        2.90        7.74      4.50 o 
  -8   2   6        2.32        4.89      3.82 o 
  -7   2   6      447.71      380.35     16.07 o 
  -6   2   6        0.89       11.27      2.73 o 
  -5   2   6       12.54       14.82      2.61 o 
  -4   2   6       98.90       96.91      4.43 o 
  -3   2   6      277.03      282.85      6.25 o 
  -2   2   6        5.85        9.45      1.28 o 
  -1   2   6       35.07       37.32      3.01 o 
   0   2   6      199.27      210.43      4.35 o 
   1   2   6      200.00      221.93      9.04 o 
   2   2   6       24.72       37.64      2.11 o 
   3   2   6      111.14      103.53      3.03 o 
   4   2   6       65.47       70.53      4.77 o 
   5   2   6       60.59       64.31      5.66 o 
   6   2   6        6.46        9.40      3.94 o 
   7   2   6       48.98       48.26      6.15 o 
   8   2   6        7.41        4.14      4.06 o 
   9   2   6        2.03        9.29      6.72 o 
  -9   3   6        2.16        0.10      5.44 o 
  -8   3   6        4.47        3.55      4.75 o 
  -7   3   6       14.90       14.77      3.23 o 
  -6   3   6      619.38      513.03     12.93 o 
  -5   3   6        0.01       12.02      2.97 o 
  -4   3   6       61.85       56.47      3.80 o 
  -3   3   6       72.41       68.07      3.37 o 
  -2   3   6      490.17      487.19      9.34 o 
  -1   3   6      469.67      451.32     11.56 o 
   0   3   6      119.45      130.93      3.37 o 
   1   3   6      436.81      485.64      7.38 o 
   2   3   6      713.86      718.30     20.01 o 
   3   3   6      226.12      225.93      5.08 o 
   4   3   6      113.40       85.05      5.34 o 
   5   3   6      286.48      235.24      9.11 o 
   6   3   6        0.26        5.75      3.07 o 
   7   3   6       48.35       47.41      7.91 o 
   8   3   6        2.61        9.44      4.53 o 
  -9   4   6       11.89       16.40      8.70 o 
  -8   4   6        0.12        3.26      4.05 o 
  -7   4   6       48.62       61.81     10.62 o 
  -6   4   6       13.04       17.45      4.72 o 
  -5   4   6       81.15       77.23      4.86 o 
  -4   4   6        2.85        5.34      1.89 o 
  -3   4   6        2.10        0.33      1.35 o 
  -2   4   6      189.88      174.38      4.65 o 
  -1   4   6      356.69      352.14      9.03 o 
   0   4   6       69.69       82.42      4.47 o 
   1   4   6       41.27       50.85      2.98 o 
   2   4   6      366.65      338.23      8.58 o 
   3   4   6      278.26      254.88      8.32 o 
   4   4   6        2.37        5.78      7.51 o 
   5   4   6        7.80        7.69      3.00 o 
   6   4   6       80.57       85.50      7.46 o 
   7   4   6       11.40        7.90      5.68 o 
   8   4   6        0.22        2.97      3.85 o 
  -8   5   6        0.91        6.03      5.83 o 
  -7   5   6       19.64       14.52      4.05 o 
  -6   5   6       24.77       37.35      5.32 o 
  -5   5   6        0.36        1.78      2.55 o 
  -4   5   6       23.25       18.75      3.61 o 
  -3   5   6       24.88       16.09      3.26 o 
  -2   5   6       42.44       42.22      5.34 o 
  -1   5   6      453.12      429.08     10.82 o 
   0   5   6       11.49       14.38      2.97 o 
   1   5   6       20.81       26.45      2.75 o 
   2   5   6       41.01       57.74      3.69 o 
   3   5   6      432.59      397.33     10.33 o 
   4   5   6        0.34        3.17      2.29 o 
   5   5   6      122.84      101.63      6.67 o 
   6   5   6       19.89       17.24     11.90 o 
   7   5   6       17.45       18.44      6.67 o 
   8   5   6        0.27       -0.67      4.94 o 
  -8   6   6       20.42       20.25      8.99 o 
  -7   6   6        4.80        6.06      3.49 o 
  -6   6   6        0.24        1.38      2.64 o 
  -5   6   6       13.90       14.43      3.81 o 
  -4   6   6        1.78        3.07      2.75 o 
  -3   6   6       34.78       38.70      4.73 o 
  -2   6   6       33.67       42.02      5.77 o 
  -1   6   6       96.88       83.78      5.53 o 
   0   6   6       87.82       71.85      5.12 o 
   1   6   6       10.72       11.87      2.40 o 
   2   6   6       18.20       25.16      3.15 o 
   3   6   6       15.93       20.93      2.90 o 
   4   6   6      404.56      328.95     11.06 o 
   5   6   6       21.61       16.07      3.95 o 
   6   6   6       72.09       67.84     11.56 o 
   7   6   6        1.13        4.61      3.87 o 
   8   6   6       32.48       38.43     10.97 o 
  -7   7   6        6.85       10.05      3.95 o 
  -6   7   6       42.75       46.90      6.36 o 
  -5   7   6       51.56       45.67      5.94 o 
  -4   7   6        0.28        1.33      2.83 o 
  -3   7   6      209.51      180.20     10.86 o 
  -2   7   6       11.80        7.88      3.97 o 
  -1   7   6      179.21      149.77      9.47 o 
   0   7   6       58.31       59.97      5.67 o 
   1   7   6      248.08      232.87      9.21 o 
   2   7   6      125.90      134.33      7.21 o 
   3   7   6        0.09        0.21      1.63 o 
   4   7   6        2.52       10.07      3.21 o 
   5   7   6        0.07        3.98      3.49 o 
   6   7   6        0.93        7.66      4.15 o 
   7   7   6       33.73       39.87      7.93 o 
  -7   8   6        8.58       15.10      4.62 o 
  -6   8   6        7.99        5.95      3.54 o 
  -5   8   6        8.92       12.35      3.82 o 
  -4   8   6       73.66       73.57      8.80 o 
  -3   8   6      175.72      142.33     10.37 o 
  -2   8   6      417.55      346.42     21.14 o 
  -1   8   6       77.97       74.82      8.20 o 
   0   8   6      249.87      251.23     10.45 o 
   1   8   6      213.44      209.05     10.38 o 
   2   8   6       75.78       73.47      6.76 o 
   3   8   6       92.91       82.30      6.63 o 
   4   8   6       87.52       77.16      9.22 o 
   5   8   6        0.35       -1.18      3.95 o 
   6   8   6        1.16        1.09      5.24 o 
   7   8   6        1.46        2.86      4.94 o 
  -7   9   6        2.80        6.13      6.72 o 
  -6   9   6        5.62        9.78      3.78 o 
  -5   9   6        1.08        3.48      4.21 o 
  -4   9   6        4.69        5.24      4.34 o 
  -3   9   6        3.23        4.31      4.32 o 
  -2   9   6      222.38      182.20     12.14 o 
  -1   9   6       57.67       57.54      8.24 o 
   0   9   6       99.49      102.46     10.09 o 
   1   9   6        1.27        4.37      3.60 o 
   2   9   6      209.95      184.24      9.75 o 
   3   9   6        0.47        1.66      2.64 o 
   4   9   6        0.03       10.18      6.33 o 
   5   9   6       20.37       17.79      8.30 o 
   6   9   6        7.67        2.96      7.12 o 
  -6  10   6        0.80        3.85      8.50 o 
  -5  10   6       21.00       29.01      7.37 o 
  -4  10   6       11.61       11.86      5.18 o 
  -3  10   6        2.41        3.87      4.20 o 
  -2  10   6        7.54       11.20      5.63 o 
  -1  10   6        2.98        2.10      4.10 o 
   0  10   6        3.44        5.54      4.69 o 
   1  10   6       18.00       13.46      6.33 o 
   2  10   6       14.49       24.99      6.60 o 
   3  10   6        0.46        2.25      2.96 o 
   4  10   6        0.17        3.55      6.23 o 
   5  10   6        1.18        3.65      7.41 o 
  -4  11   6       26.12       26.58     11.26 o 
  -3  11   6        6.97        5.13      4.86 o 
  -2  11   6        1.15        6.25      4.96 o 
  -1  11   6        6.06        4.69      4.84 o 
   0  11   6        4.13        2.51      4.38 o 
   1  11   6        0.06        2.47      4.48 o 
   2  11   6        2.79        4.49      5.33 o 
   3  11   6        6.54        9.84      5.29 o 
   4  11   6        0.50        0.89      7.41 o 
   0  12   6        1.90        2.47      8.20 o 
   1  12   6        6.38       12.35     10.57 o 
   2  12   6        0.61        3.26      9.29 o 
  -9   1   7       15.00       16.10      6.52 o 
  -8   1   7        0.35        6.62      3.90 o 
  -7   1   7        4.78        1.23      2.15 o 
  -6   1   7        1.14        0.87      6.06 o 
  -5   1   7       68.15       62.40      4.24 o 
  -4   1   7        8.17       14.14      2.36 o 
  -3   1   7      758.23      755.97     10.12 o 
  -2   1   7       99.41      100.75      2.60 o 
  -1   1   7       61.84       75.25      3.73 o 
   0   1   7        0.74       14.48      1.54 o 
   1   1   7       11.26       15.19      1.46 o 
   2   1   7        2.89       13.79      1.55 o 
   3   1   7      266.56      213.80     16.70 o 
   4   1   7        1.74        0.42      2.22 o 
   5   1   7       83.65       76.14      7.13 o 
   6   1   7        0.73        4.58      3.23 o 
   7   1   7        0.00       -0.54      2.65 o 
   8   1   7        0.50        4.17      3.67 o 
  -9   2   7        5.38        0.10      4.64 o 
  -8   2   7        4.83        6.40      4.15 o 
  -7   2   7       18.73       22.14      3.65 o 
  -6   2   7        7.15        5.65      2.38 o 
  -5   2   7       96.64       94.15      4.78 o 
  -4   2   7      785.12      752.13     11.56 o 
  -3   2   7      419.16      407.93     12.16 o 
  -2   2   7      164.03      151.87      3.50 o 
  -1   2   7      248.24      251.07      6.87 o 
   0   2   7        1.23        3.92      1.01 o 
   1   2   7       25.23       40.05      2.34 o 
   2   2   7       82.21       75.95      2.81 o 
   3   2   7       14.56       24.80      3.43 o 
   4   2   7        0.31       -0.17      1.70 o 
   5   2   7       16.32       16.24      3.51 o 
   6   2   7      131.87      129.41     12.59 o 
   7   2   7        3.60        4.39      2.73 o 
   8   2   7       16.67       20.88      5.55 o 
  -9   3   7        2.86        2.86      5.34 o 
  -8   3   7        0.05       -0.69      4.85 o 
  -7   3   7        7.10        8.85      3.16 o 
  -6   3   7      270.87      218.16     12.22 o 
  -5   3   7        8.22       15.49      2.80 o 
  -4   3   7      443.49      429.24      9.91 o 
  -3   3   7       96.87      100.96      3.97 o 
  -2   3   7      267.99      276.15     13.15 o 
  -1   3   7        4.60        6.60      1.99 o 
   0   3   7      159.45      161.28      3.73 o 
   1   3   7        5.67       13.56      1.80 o 
   2   3   7       73.23       84.90      3.45 o 
   3   3   7        1.81        3.62      1.62 o 
   4   3   7      229.51      207.08      8.14 o 
   5   3   7       29.44       28.51      4.40 o 
   6   3   7       72.36       81.25      8.28 o 
   7   3   7        5.66        8.18      4.15 o 
   8   3   7        3.56        4.89      4.11 o 
  -9   4   7        0.72        2.27      6.92 o 
  -8   4   7       10.52       10.08      6.43 o 
  -7   4   7        8.97       14.49      4.18 o 
  -6   4   7        4.84        9.62      3.52 o 
  -5   4   7      588.11      522.80     24.47 o 
  -4   4   7      325.28      275.54      9.56 o 
  -3   4   7      110.07      104.07      6.93 o 
  -2   4   7      145.17      153.03      6.48 o 
  -1   4   7      146.26      168.04      6.58 o 
   0   4   7       24.15       34.06      3.47 o 
   1   4   7       52.19       56.23      3.19 o 
   2   4   7      233.73      223.11      7.02 o 
   3   4   7      402.47      390.84     12.43 o 
   4   4   7       17.39       25.80      5.45 o 
   5   4   7      376.67      294.73     18.51 o 
   6   4   7        2.57        5.34      3.16 o 
   7   4   7       55.77       54.42     18.23 o 
   8   4   7        0.53        3.26      4.28 o 
  -8   5   7        7.32        8.50      6.72 o 
  -7   5   7        2.52        5.16      3.12 o 
  -6   5   7      340.11      261.18     10.93 o 
  -5   5   7      240.98      224.52     14.78 o 
  -4   5   7      288.83      258.81      9.75 o 
  -3   5   7      320.49      277.90      9.64 o 
  -2   5   7      233.63      261.27      8.97 o 
  -1   5   7       75.79       82.54      5.19 o 
   0   5   7      173.49      178.13      7.16 o 
   1   5   7       13.20       14.01      2.26 o 
   2   5   7      443.78      437.56      8.92 o 
   3   5   7       68.44       61.43      3.80 o 
   4   5   7       57.11       57.03      5.67 o 
   5   5   7      103.44       91.68      6.80 o 
   6   5   7      269.62      230.63     18.95 o 
   7   5   7        0.61        1.93      3.73 o 
   8   5   7        0.77        2.12      4.36 o 
  -8   6   7        1.08        6.43      7.21 o 
  -7   6   7        2.43        8.04      3.38 o 
  -6   6   7        1.35        4.67      3.10 o 
  -5   6   7      457.54      376.11     21.11 o 
  -4   6   7        9.40       20.11      4.03 o 
  -3   6   7       78.93       71.15      7.26 o 
  -2   6   7       14.61       19.51      4.50 o 
  -1   6   7      715.47      714.52     15.36 o 
   0   6   7       25.25       29.90      4.09 o 
   1   6   7      145.04      148.46      7.09 o 
   2   6   7       10.01       12.01      2.53 o 
   3   6   7        0.36        2.27      2.49 o 
   4   6   7        0.75        1.66      2.25 o 
   5   6   7       39.87       39.11      5.49 o 
   6   6   7       30.34       36.54      8.20 o 
   7   6   7       42.78       37.68      7.55 o 
   8   6   7        3.30       23.11      9.09 o 
  -7   7   7       20.21       29.29      7.58 o 
  -6   7   7       25.14       16.42      4.30 o 
  -5   7   7        1.25        1.55      2.99 o 
  -4   7   7       15.82       15.92      4.11 o 
  -3   7   7      240.39      213.25     11.87 o 
  -2   7   7       33.80       30.72      5.69 o 
  -1   7   7       23.04       35.94      4.79 o 
   0   7   7       41.04       45.94      5.94 o 
   1   7   7      241.04      209.94      8.89 o 
   2   7   7      362.74      345.79     11.30 o 
   3   7   7        0.13        0.66      2.45 o 
   4   7   7       72.23       63.23      8.24 o 
   5   7   7       14.82       17.18      4.22 o 
   6   7   7      107.33      104.13     14.87 o 
   7   7   7        0.84        3.13      4.49 o 
  -7   8   7       30.44       32.92      6.21 o 
  -6   8   7        8.33       14.54      4.17 o 
  -5   8   7       24.69       24.86      5.14 o 
  -4   8   7       76.53       68.82      8.54 o 
  -3   8   7       96.99       94.06      9.49 o 
  -2   8   7        5.08        8.54      4.65 o 
  -1   8   7       45.78       47.68      7.81 o 
   0   8   7        3.54        1.89      3.09 o 
   1   8   7      121.87      104.68      7.46 o 
   2   8   7       35.00       33.92      5.28 o 
   3   8   7        3.62        4.54      3.02 o 
   4   8   7        1.55        3.84      4.12 o 
   5   8   7        0.45        9.88      6.03 o 
   6   8   7        0.12        1.97      5.73 o 
  -7   9   7        1.26       -1.48      8.30 o 
  -6   9   7        1.09        3.11      3.22 o 
  -5   9   7        9.97       15.36      5.62 o 
  -4   9   7       14.35        9.41      5.03 o 
  -3   9   7        5.04        4.64      4.19 o 
  -2   9   7       43.57       53.64      8.10 o 
  -1   9   7       29.09       30.49      6.77 o 
   0   9   7      100.59      111.21     10.37 o 
   1   9   7        7.06        7.07      3.84 o 
   2   9   7       33.37       45.04      6.13 o 
   3   9   7       22.40       22.78      4.91 o 
   4   9   7       20.26       23.63      6.27 o 
   5   9   7        2.62        6.13      6.43 o 
  -5  10   7       25.62       22.49      6.91 o 
  -4  10   7        4.32        5.97      4.70 o 
  -3  10   7        8.19       11.57      5.42 o 
  -2  10   7       37.15       36.05      7.30 o 
  -1  10   7        8.43        5.38      4.53 o 
   0  10   7        4.01        0.52      4.70 o 
   1  10   7       14.99       14.34      5.80 o 
   2  10   7       15.12       22.71      5.22 o 
   3  10   7        0.33        2.46      3.37 o 
   4  10   7        4.34        6.13      6.92 o 
  -3  11   7       25.23       34.60      8.28 o 
  -2  11   7       37.80       43.97      8.73 o 
  -1  11   7        0.69        4.37      4.55 o 
   0  11   7        9.68        5.96      5.68 o 
   1  11   7        7.87       10.37      5.67 o 
   2  11   7        4.90        9.72      5.48 o 
   3  11   7        1.87        8.92      5.77 o 
  -9   0   8       11.75       24.61      8.70 o 
  -8   0   8        5.66        9.78      4.10 o 
  -7   0   8       30.75       32.50      5.94 o 
  -6   0   8       24.64       22.75      4.82 o 
  -5   0   8       13.13       12.15      3.56 o 
  -4   0   8      236.89      257.06     10.08 o 
  -3   0   8      565.80      529.85     20.50 o 
  -2   0   8      244.28      207.00      5.59 o 
  -1   0   8     1132.80     1102.10     51.92 o 
   0   0   8     1099.84     1160.44     48.11 o 
   1   0   8        0.18        0.42      1.28 o 
   2   0   8      327.06      339.63     29.74 o 
   3   0   8      486.57      441.93     18.18 o 
   4   0   8        3.99        8.99      4.24 o 
   5   0   8       44.34       51.87      9.68 o 
   6   0   8        8.78       12.64      6.23 o 
   7   0   8       29.58       28.65      8.79 o 
   8   0   8       15.09       22.62      8.89 o 
  -9   1   8        1.84       15.71      6.82 o 
  -8   1   8        3.99        6.09      2.87 o 
  -7   1   8       20.18       21.66      3.67 o 
  -6   1   8       21.01       16.16      3.01 o 
  -5   1   8        0.05        2.31      1.80 o 
  -4   1   8       28.98       33.58      3.19 o 
  -3   1   8       75.85       87.59      2.79 o 
  -2   1   8       82.89       75.98      2.67 o 
  -1   1   8      176.78      175.36      6.06 o 
   0   1   8      940.86      873.46      9.52 o 
   1   1   8      171.16      165.15      4.04 o 
   2   1   8       42.68       54.91      2.71 o 
   3   1   8       25.32       24.68      4.18 o 
   4   1   8        3.50       13.93      3.80 o 
   5   1   8        0.09        3.02      2.85 o 
   6   1   8       33.66       37.23      6.55 o 
   7   1   8       18.35       17.82      5.12 o 
   8   1   8       30.64       28.89      6.90 o 
  -9   2   8        4.94       15.12      6.92 o 
  -8   2   8        3.58        9.24      3.65 o 
  -7   2   8       35.67       31.71      5.09 o 
  -6   2   8       16.10       16.67      3.24 o 
  -5   2   8       96.01       84.23      4.64 o 
  -4   2   8       56.59       65.89      4.17 o 
  -3   2   8      425.36      403.78     10.20 o 
  -2   2   8       24.74       26.49      2.32 o 
  -1   2   8      371.91      350.51      8.42 o 
   0   2   8       95.13      106.87      5.30 o 
   1   2   8      938.92      938.46     33.84 o 
   2   2   8       89.16       94.61      4.39 o 
   3   2   8      136.73      120.78      7.79 o 
   4   2   8       75.24       75.22      5.44 o 
   5   2   8        4.25        8.61      2.85 o 
   6   2   8       37.56       35.98      5.24 o 
   7   2   8        0.78        4.22      3.04 o 
   8   2   8       10.10       22.18      6.00 o 
  -9   3   8       35.31       49.89     12.74 o 
  -8   3   8        0.61        4.18      3.90 o 
  -7   3   8        5.33        9.15      3.38 o 
  -6   3   8      175.69      157.83      8.27 o 
  -5   3   8      256.17      258.13      9.71 o 
  -4   3   8      270.28      266.79     11.48 o 
  -3   3   8      188.64      186.88      6.29 o 
  -2   3   8        1.36        4.41      2.01 o 
  -1   3   8      303.78      312.38      8.50 o 
   0   3   8      183.12      165.93      3.80 o 
   1   3   8      306.23      283.22      6.01 o 
   2   3   8      552.87      569.40     12.90 o 
   3   3   8       31.90       37.05      5.13 o 
   4   3   8       48.96       59.77      5.55 o 
   5   3   8       86.85       92.55      8.63 o 
   6   3   8        8.04       12.55      3.61 o 
   7   3   8       29.52       31.81      5.94 o 
   8   3   8        0.03        3.69      3.40 o 
  -9   4   8        5.34       10.97      8.70 o 
  -8   4   8        0.30        5.94      4.59 o 
  -7   4   8       32.68       25.06      4.97 o 
  -6   4   8      200.20      179.39      9.07 o 
  -5   4   8        5.87        4.45      2.68 o 
  -4   4   8      102.79      106.02      6.31 o 
  -3   4   8      108.40      103.12      5.89 o 
  -2   4   8      236.90      264.91     18.82 o 
  -1   4   8      275.66      240.39      8.04 o 
   0   4   8        0.26        3.11      1.97 o 
   1   4   8        8.38       11.10      1.93 o 
   2   4   8        7.24       14.18      2.03 o 
   3   4   8        0.65        3.08      2.13 o 
   4   4   8       35.98       38.40      4.74 o 
   5   4   8       82.53       72.67      6.79 o 
   6   4   8       20.06       20.19      5.17 o 
   7   4   8        9.77        8.03      4.19 o 
   8   4   8        0.06        2.68      4.03 o 
  -8   5   8       46.12       70.30      9.56 o 
  -7   5   8       25.08       32.47      5.34 o 
  -6   5   8        2.40        2.95      2.86 o 
  -5   5   8       35.79       33.77      4.96 o 
  -4   5   8      128.51      126.47      7.17 o 
  -3   5   8      202.52      165.85      9.53 o 
  -2   5   8      102.00       85.54      5.49 o 
  -1   5   8        4.25        3.58      2.15 o 
   0   5   8       21.78       29.64      3.85 o 
   1   5   8        3.96        4.85      2.34 o 
   2   5   8        0.79        4.29      1.92 o 
   3   5   8        0.04        2.05      1.80 o 
   4   5   8       17.77       23.18      4.19 o 
   5   5   8       12.73       15.57      3.78 o 
   6   5   8        2.96        6.12      3.21 o 
   7   5   8       13.97       16.63      9.14 o 
   8   5   8        8.59       13.83      7.12 o 
  -8   6   8       83.18       93.76     20.30 o 
  -7   6   8       53.77       57.26      6.84 o 
  -6   6   8        4.97        5.60      3.22 o 
  -5   6   8       18.18       20.78      4.42 o 
  -4   6   8      228.32      217.92      9.74 o 
  -3   6   8       43.56       39.68      6.02 o 
  -2   6   8       14.54       17.47      3.67 o 
  -1   6   8      114.30      106.29      6.34 o 
   0   6   8       27.29       39.79      4.67 o 
   1   6   8        1.61        0.70      2.20 o 
   2   6   8       53.03       51.27      4.99 o 
   3   6   8       61.06       55.63      5.59 o 
   4   6   8        0.11        1.12      2.22 o 
   5   6   8        2.72        7.05      3.28 o 
   6   6   8       20.37       20.50      5.60 o 
   7   6   8       13.03       16.50      5.66 o 
  -8   7   8        6.43       14.33      7.91 o 
  -7   7   8        0.12        8.60      3.84 o 
  -6   7   8        0.96        1.63      2.94 o 
  -5   7   8       11.21       17.93      4.43 o 
  -4   7   8        0.01        3.14      3.76 o 
  -3   7   8        0.47        2.79      3.53 o 
  -2   7   8       52.14       48.55      6.91 o 
  -1   7   8        0.24        2.78      4.39 o 
   0   7   8        3.39        5.39      2.94 o 
   1   7   8       32.18       50.35      5.50 o 
   2   7   8       83.99       82.47      6.59 o 
   3   7   8       64.40       53.58      5.99 o 
   4   7   8       33.96       33.68      6.71 o 
   5   7   8        6.65       13.25      5.07 o 
   6   7   8        0.00        3.95      5.54 o 
  -7   8   8        3.74        2.22      4.90 o 
  -6   8   8        8.30       15.81      4.38 o 
  -5   8   8        5.39        6.24      4.28 o 
  -4   8   8       16.14       21.62      6.82 o 
  -3   8   8        1.13        4.87      4.21 o 
  -2   8   8      105.89       95.20      9.60 o 
  -1   8   8       48.27       55.68      7.69 o 
   0   8   8       82.82       78.39      7.06 o 
   1   8   8        3.81        3.48      3.25 o 
   2   8   8       54.41       44.72      5.77 o 
   3   8   8       25.96       29.21      5.29 o 
   4   8   8        0.04       -2.81      3.26 o 
   5   8   8        0.02        5.14      5.24 o 
   6   8   8        7.73        5.83      7.02 o 
  -6   9   8        1.00        4.04      4.79 o 
  -5   9   8       36.57       31.57      7.06 o 
  -4   9   8       35.65       44.07      7.67 o 
  -3   9   8       20.43       13.62      5.66 o 
  -2   9   8        0.23        0.96      3.63 o 
  -1   9   8       92.74      102.30     10.22 o 
   0   9   8        1.14        8.10      3.82 o 
   1   9   8       30.63       37.44      5.93 o 
   2   9   8       20.53       23.28      5.03 o 
   3   9   8       13.86       22.01      4.96 o 
   4   9   8        0.43        3.31      4.27 o 
   5   9   8        0.27        5.73      6.92 o 
  -5  10   8       12.14       12.25      9.19 o 
  -4  10   8       14.30       15.66      5.72 o 
  -3  10   8       14.46       13.45      5.50 o 
  -2  10   8        0.01        3.16      4.17 o 
  -1  10   8       27.12       23.00      6.60 o 
   0  10   8      120.75      116.67     11.28 o 
   1  10   8        1.62       -0.19      4.50 o 
   2  10   8        8.18        5.24      4.03 o 
   3  10   8        0.62        4.15      4.49 o 
   4  10   8       30.18       13.63      8.89 o 
  -3  11   8        0.01        1.09      7.21 o 
  -2  11   8       10.39       13.09      5.97 o 
  -1  11   8       15.65       13.19      5.98 o 
   0  11   8       26.87       46.40      8.55 o 
   1  11   8        0.09        2.42      7.61 o 
   2  11   8        0.14       -0.38      4.82 o 
   3  11   8        7.41        2.47      8.60 o 
  -9   1   9        3.09        1.48      5.64 o 
  -8   1   9       11.95       19.46      4.49 o 
  -7   1   9        9.10        7.53      2.76 o 
  -6   1   9       13.90       21.22      3.46 o 
  -5   1   9       36.65       36.56      6.62 o 
  -4   1   9      434.67      458.02      9.22 o 
  -3   1   9     1442.10     1444.78     45.69 o 
  -2   1   9      962.15      931.23     32.11 o 
  -1   1   9        7.43        6.63      2.18 o 
   0   1   9      479.22      451.95     10.11 o 
   1   1   9     2189.60     2281.76     59.91 o 
   2   1   9      841.99     1024.27     87.58 o 
   3   1   9      387.06      394.01     88.78 o 
   4   1   9      135.17      132.18     11.61 o 
   5   1   9        5.58       13.15      3.87 o 
   6   1   9       11.79       13.31      4.50 o 
   7   1   9        1.50        3.93      4.34 o 
   8   1   9        0.04        3.59      6.57 o 
  -9   2   9        0.18        3.26      5.44 o 
  -8   2   9       12.35       12.65      3.93 o 
  -7   2   9        6.78       11.79      3.62 o 
  -6   2   9      388.94      353.04     16.16 o 
  -5   2   9       64.69       78.22      5.51 o 
  -4   2   9      996.46      895.57     21.04 o 
  -3   2   9      159.65      185.44     18.32 o 
  -2   2   9        1.15       29.44      5.73 o 
  -1   2   9      293.79      398.50    109.13 o 
   0   2   9      842.73      956.14     44.01 o 
   1   2   9      464.18      418.75     13.30 o 
   2   2   9      960.06      957.69     33.05 o 
   3   2   9       44.01       39.62      7.71 o 
   4   2   9       63.13       86.41      8.14 o 
   5   2   9       15.08        2.57      0.39 o 
   6   2   9        2.09        4.07      2.68 o 
   7   2   9        0.55        6.76      3.24 o 
   8   2   9        0.58        7.94      5.34 o 
  -9   3   9        7.13       11.56      7.31 o 
  -8   3   9       58.07       70.85      7.22 o 
  -7   3   9       17.46       19.67      4.44 o 
  -6   3   9      134.25      127.35      7.81 o 
  -5   3   9      154.69      149.52      7.64 o 
  -4   3   9      390.19      356.11     16.08 o 
  -3   3   9      228.06      205.20      6.72 o 
  -2   3   9      603.46      679.67     32.44 o 
  -1   3   9      125.34      174.75     20.35 o 
   0   3   9      263.46      279.79     10.12 o 
   1   3   9      271.61      142.25    172.59 o 
   2   3   9        0.76        0.89      0.20 o 
   6   3   9       29.79       34.15      5.43 o 
   7   3   9       30.52       41.60      6.00 o 
   8   3   9        0.00        4.30      3.80 o 
  -9   4   9       28.42       29.14     11.36 o 
  -8   4   9       27.47       39.71      6.02 o 
  -7   4   9        0.23        4.76      3.07 o 
  -6   4   9       68.61       80.16      7.02 o 
  -5   4   9      134.91      121.19      8.58 o 
  -4   4   9        4.35        5.71      2.59 o 
  -3   4   9       79.97      104.13     10.67 o 
  -2   4   9       51.98       59.08      8.79 o 
  -1   4   9      176.60      192.04     11.51 o 
   0   4   9      132.81      160.62     15.08 o 
   1   4   9      217.99      231.99     11.99 o 
   2   4   9      376.38      319.02     14.44 o 
   3   4   9        0.31        1.78      1.95 o 
   4   4   9        0.61        0.89      0.30 o 
   5   4   9      103.50      116.31     12.32 o 
   6   4   9       39.29       28.18      5.18 o 
   7   4   9       40.08       43.45      7.68 o 
   8   4   9       14.16       17.19      8.79 o 
  -8   5   9        0.39        7.28      3.73 o 
  -7   5   9       24.96       32.88      5.11 o 
  -6   5   9        5.71        5.21      4.05 o 
  -5   5   9        8.32        9.93      4.04 o 
  -4   5   9       22.88       28.60      4.45 o 
  -3   5   9       30.03       31.77      6.08 o 
  -2   5   9        0.58        7.77     10.81 o 
  -1   5   9       89.51      105.40      6.50 o 
   0   5   9       39.37       65.90     10.06 o 
   1   5   9       48.40       61.83      5.07 o 
   2   5   9       55.95       65.03      4.97 o 
   3   5   9       90.15       72.94     10.22 o 
   4   5   9       42.28       45.43      6.10 o 
   5   5   9        1.51        3.12      2.51 o 
   6   5   9       80.26       81.82      8.20 o 
   7   5   9       29.13       31.95      7.15 o 
   8   5   9        7.77        9.68      6.43 o 
  -8   6   9       14.14       22.28      5.28 o 
  -7   6   9       17.28       27.69      5.17 o 
  -6   6   9        4.04        2.93      3.25 o 
  -5   6   9       92.66       76.28      9.94 o 
  -4   6   9        6.66       12.31      4.64 o 
  -3   6   9        0.13        0.89      3.10 o 
  -2   6   9        2.23        8.49      4.05 o 
  -1   6   9      115.15      151.65     12.87 o 
   0   6   9      187.72      179.19     13.15 o 
   1   6   9       34.04       38.95      4.70 o 
   2   6   9       19.25       22.12      3.86 o 
   3   6   9        0.18       10.01      4.01 o 
   4   6   9       29.38       32.58      9.24 o 
   5   6   9        2.71        3.49      3.77 o 
   6   6   9        8.08        7.41      6.33 o 
   7   6   9        3.25        6.72      7.51 o 
  -8   7   9       13.81       20.94      9.29 o 
  -7   7   9        5.59       15.08      4.33 o 
  -6   7   9        8.69       10.74      3.99 o 
  -5   7   9       25.69       23.98      4.74 o 
  -4   7   9        3.89        9.88      6.33 o 
  -3   7   9       20.52       16.53      5.24 o 
  -2   7   9        0.61        4.15      5.34 o 
  -1   7   9      243.74      249.14     10.74 o 
   0   7   9      147.67      175.36     21.08 o 
   1   7   9      123.52      101.14      6.78 o 
   2   7   9       10.79       11.92      3.57 o 
   3   7   9      137.05      106.36      9.56 o 
   4   7   9        1.19        4.78      3.59 o 
   5   7   9        0.13        1.12      3.39 o 
   6   7   9        0.17       -1.38      5.24 o 
  -7   8   9       24.02       31.45      7.72 o 
  -6   8   9        2.73        8.29      3.84 o 
  -5   8   9        1.91        7.33      4.36 o 
  -4   8   9       28.99       23.28      6.26 o 
  -3   8   9       70.21       83.65      9.27 o 
  -2   8   9      158.74      117.48     10.02 o 
  -1   8   9       12.93       19.72     13.19 o 
   0   8   9      127.38      122.23      8.12 o 
   1   8   9        0.28        1.09      4.85 o 
   2   8   9      120.56      126.77     14.00 o 
   3   8   9        0.51        3.76      3.58 o 
   4   8   9       23.22       19.04      5.96 o 
   5   8   9        0.26        5.72      4.47 o 
  -6   9   9        0.11        3.32      5.19 o 
  -5   9   9        0.42        6.40      4.53 o 
  -4   9   9        5.08        9.34      4.59 o 
  -3   9   9        5.37        9.01      5.02 o 
  -2   9   9       21.31       21.63      6.25 o 
  -1   9   9       19.24       26.58      6.43 o 
   0   9   9       16.09       18.90      5.21 o 
   1   9   9        0.00        3.48      3.13 o 
   2   9   9        6.98        7.01      3.86 o 
   3   9   9        8.73       15.67      5.08 o 
   4   9   9       21.57       26.35      7.13 o 
   5   9   9       15.15       13.93      8.70 o 
  -4  10   9        8.76       19.64      6.24 o 
  -3  10   9       34.24       43.45      8.31 o 
  -2  10   9        0.01        9.80      4.89 o 
  -1  10   9       97.21       97.90     10.68 o 
   0  10   9       20.97       25.00      9.39 o 
   1  10   9       44.11       38.28      6.43 o 
   2  10   9       16.98       34.85      7.47 o 
   3  10   9       76.13       80.26     10.71 o 
  -2  11   9       25.65       19.91      7.10 o 
  -1  11   9        0.59        7.24      6.33 o 
   0  11   9        8.08       10.94      5.53 o 
   1  11   9        9.76       13.19      6.82 o 
   2  11   9       31.22       36.43      8.49 o 
   3  11   9       12.51       17.39     11.46 o 
  -8   0  10       12.07       21.44      8.50 o 
  -7   0  10       46.43       62.98      7.83 o 
  -6   0  10     1417.52     1278.29     26.34 o 
  -5   0  10       83.57       83.67      6.96 o 
  -4   0  10     1079.95     1101.18     20.70 o 
  -3   0  10      350.35      331.43      8.06 o 
  -2   0  10     1495.19     1885.26     24.65 o 
  -1   0  10      676.20     1096.55    680.54 o 
   0   0  10     1393.56     1649.32     28.31 o 
   1   0  10      759.92      893.56    665.47 o 
   2   0  10        6.87       91.72     83.68 o 
   3   0  10       41.20       29.14      3.16 o 
   4   0  10       16.78       10.87      0.30 o 
   5   0  10        0.44       13.63      7.81 o 
   6   0  10       32.91       48.81     10.87 o 
   7   0  10        2.56       10.87      6.92 o 
   8   0  10       19.94       22.33      8.10 o 
  -8   1  10       13.27        9.48     10.36 o 
  -7   1  10       86.16       72.60      6.86 o 
  -6   1  10      275.72      273.03     10.56 o 
  -5   1  10      229.60      208.45      8.89 o 
  -4   1  10      495.41      472.46     10.84 o 
  -3   1  10      541.46      674.33     17.07 o 
  -2   1  10       14.69      243.45    351.61 o 
  -1   1  10      657.08      299.13    313.95 o 
   0   1  10      693.67      985.62     20.81 o 
   1   1  10     1967.73     1906.38     24.07 o 
   2   1  10      301.59      226.28    177.33 o 
   3   1  10       59.22       53.26    135.36 o 
   4   1  10       66.61      106.12     88.83 o 
   5   1  10       96.77      107.04    101.27 o 
   6   1  10        0.05       11.71     19.61 o 
   7   1  10       57.64       52.72      8.32 o 
   8   1  10        0.54       10.50      4.64 o 
  -9   2  10       12.08       21.54      8.60 o 
  -8   2  10       23.54        1.40     10.18 o 
  -7   2  10        0.03        0.59      2.58 o 
  -6   2  10      240.08      278.27     10.82 o 
  -5   2  10       42.99       10.94     24.54 o 
  -4   2  10      356.63      359.41     10.77 o 
  -3   2  10      443.26      431.59     15.46 o 
  -2   2  10      170.90      284.18    187.49 o 
  -1   2  10      103.08       56.13    507.20 o 
   0   2  10     2218.54     2212.18     37.56 o 
   1   2  10     1096.11     1059.77     29.84 o 
   2   2  10       24.01       82.64     51.77 o 
   3   2  10       10.08      119.79     96.62 o 
   4   2  10      172.09      168.02      7.87 o 
   5   2  10      153.76      224.72     19.04 o 
   6   2  10       14.21       19.96      4.40 o 
   7   2  10       24.68       46.05      6.39 o 
   8   2  10        0.30        2.65     13.38 o 
  -9   3  10        9.58       31.02     11.56 o 
  -8   3  10        0.15        6.37      3.29 o 
  -7   3  10       60.35       68.16      7.01 o 
  -6   3  10      120.38       32.53     47.93 o 
  -5   3  10        6.64        1.50      5.81 o 
  -4   3  10        2.56        6.65      2.63 o 
  -3   3  10       55.67        6.66     64.87 o 
  -2   3  10       87.91       23.65    164.92 o 
  -1   3  10      154.67      355.44    101.59 o 
   0   3  10      606.77      626.21     18.82 o 
   1   3  10      598.94      595.23     31.80 o 
   2   3  10      186.31      212.38      9.91 o 
   3   3  10        1.62       11.55      5.89 o 
   4   3  10       31.37       39.47      5.03 o 
   5   3  10      182.40      199.82     13.61 o 
   6   3  10        0.87       13.55     11.43 o 
   7   3  10        0.18        0.50      2.84 o 
   8   3  10       36.46       38.43     11.56 o 
  -8   4  10       10.72        1.48      6.66 o 
  -7   4  10        0.02        3.47      3.12 o 
  -6   4  10        7.01        7.23     14.97 o 
  -5   4  10       49.53       69.59      6.52 o 
  -4   4  10        7.17       33.60     30.95 o 
  -3   4  10       21.06       35.39      4.44 o 
  -2   4  10        8.92        6.78     43.05 o 
  -1   4  10       65.97       68.26      5.07 o 
   0   4  10       61.34       62.45      4.84 o 
   1   4  10      154.46      164.97      6.91 o 
   2   4  10       22.65       33.04      3.42 o 
   3   4  10      282.27      235.92     14.86 o 
   4   4  10       39.62       55.78      5.90 o 
   5   4  10      109.31      105.60      7.45 o 
   6   4  10        0.53        3.61      2.82 o 
   7   4  10       36.26       47.57      6.77 o 
   8   4  10        0.04       10.87      6.92 o 
  -8   5  10        2.40        9.03      3.82 o 
  -7   5  10        9.86        0.73     12.45 o 
  -6   5  10       11.45       21.49      5.64 o 
  -5   5  10       76.54       72.50      8.52 o 
  -4   5  10       87.04       87.57      8.66 o 
  -3   5  10       18.90       20.18      3.97 o 
  -2   5  10       59.44       17.72     40.30 o 
  -1   5  10       25.15       19.54     42.72 o 
   0   5  10      155.43      166.59      7.51 o 
   1   5  10      110.74      117.76      6.31 o 
   2   5  10        7.68        0.77      4.71 o 
   3   5  10        0.98        6.59     19.71 o 
   4   5  10        2.91        8.73     16.26 o 
   5   5  10        9.27       21.73      5.56 o 
   6   5  10       31.05       36.31      9.09 o 
   7   5  10        6.66       11.83      4.79 o 
  -8   6  10        0.12        2.26      3.66 o 
  -7   6  10       17.82       28.93      5.28 o 
  -6   6  10       43.88       47.90      6.35 o 
  -5   6  10        0.38        6.45      3.34 o 
  -4   6  10        4.79        0.87      8.15 o 
  -3   6  10        4.84        9.99      4.46 o 
  -2   6  10        0.02        8.35      8.30 o 
  -1   6  10      293.47      268.00     10.18 o 
   0   6  10        8.16       38.99     51.05 o 
   1   6  10       40.51       40.53      4.93 o 
   2   6  10        0.63        2.08      6.06 o 
   3   6  10       32.77       32.96      6.43 o 
   4   6  10        0.06        4.03      3.53 o 
   5   6  10       25.78       38.76      9.14 o 
   6   6  10       19.93       26.91      6.81 o 
  -7   7  10        6.71        5.08      3.98 o 
  -6   7  10        2.15       11.15      3.99 o 
  -5   7  10       41.98       65.83      8.52 o 
  -4   7  10      105.50       89.86      9.43 o 
  -3   7  10       13.52        9.75     21.04 o 
  -2   7  10      214.06      181.86      9.30 o 
  -1   7  10       15.67       59.11    130.52 o 
   0   7  10      655.10      593.39     15.67 o 
   1   7  10        2.73       40.28     34.85 o 
   2   7  10       58.23       79.65      8.48 o 
   3   7  10        0.69        5.81     28.16 o 
   4   7  10       40.92       62.69      8.68 o 
   5   7  10        5.23       16.41      5.49 o 
   6   7  10        0.30        8.60      7.91 o 
  -7   8  10       15.20       14.03      9.78 o 
  -6   8  10        0.19        2.01      4.28 o 
  -5   8  10       93.18       90.85     10.16 o 
  -4   8  10       69.44       86.10     11.61 o 
  -3   8  10       11.87       19.91      5.98 o 
  -2   8  10       31.21       41.02     46.34 o 
  -1   8  10      275.03      248.31     11.09 o 
   0   8  10       30.05      103.23     38.45 o 
   1   8  10      138.05      147.82      8.69 o 
   2   8  10        9.81       19.36      6.87 o 
   3   8  10       35.95       59.80      8.90 o 
   4   8  10        4.27        2.66     20.10 o 
   5   8  10        0.60        6.26      6.13 o 
  -5   9  10       44.10       34.75      7.55 o 
  -4   9  10       13.57       30.14      7.06 o 
  -3   9  10       16.80       17.97      5.84 o 
  -2   9  10       58.33       54.49      8.79 o 
  -1   9  10        5.21       22.99      6.25 o 
   0   9  10       30.36       31.43      5.62 o 
   1   9  10        2.56       10.07     13.34 o 
   2   9  10        1.21        0.88     10.87 o 
   3   9  10       24.19       21.24      6.38 o 
   4   9  10        0.05        7.89     12.99 o 
  -4  10  10       15.36       18.47      6.59 o 
  -3  10  10       19.15       28.44      7.43 o 
  -2  10  10       44.30       36.47      7.68 o 
  -1  10  10        0.45        3.62      4.81 o 
   0  10  10        2.85        9.97      5.28 o 
   1  10  10        4.28        4.50     12.28 o 
   2  10  10       29.29       36.87      7.54 o 
   3  10  10        1.32       11.30      5.62 o 
   4  10  10        1.94       15.32     10.67 o 
  -1  11  10       19.12       16.28      6.81 o 
   0  11  10        5.22       19.33      6.92 o 
   1  11  10       34.69       46.47      8.94 o 
   2  11  10        0.43       16.30      9.29 o 
  -8   1  11        1.09        7.30      4.38 o 
  -7   1  11       22.41       28.28      5.02 o 
  -6   1  11      202.45      217.81      9.75 o 
  -5   1  11        4.15        8.98      3.67 o 
  -4   1  11       58.48       66.30      5.45 o 
  -3   1  11       81.05       80.06      5.54 o 
  -2   1  11      501.22      488.18      9.24 o 
  -1   1  11      330.12      434.94     81.19 o 
   0   1  11     1016.89      983.98     26.37 o 
   1   1  11      174.06      212.20     25.20 o 
   2   1  11        3.39        5.99      2.04 o 
   3   1  11        2.66        3.43      2.03 o 
   4   1  11       21.14       21.82      9.09 o 
   5   1  11      118.75      159.75     10.09 o 
   6   1  11        0.00        5.76      3.44 o 
   7   1  11        1.64       10.25      4.53 o 
   8   1  11        8.65       12.10      4.46 o 
  -8   2  11        0.20        0.40      1.75 o 
  -7   2  11        7.45       15.32      3.87 o 
  -6   2  11        0.46        0.48      2.46 o 
  -5   2  11      243.79      226.77     10.82 o 
  -4   2  11        4.86       12.15      2.70 o 
  -3   2  11       18.34       26.46      3.86 o 
  -2   2  11       48.94       52.07      3.63 o 
  -1   2  11     1126.94     1192.88     50.12 o 
   0   2  11      422.32      673.87     92.74 o 
   1   2  11       34.03       47.76      3.60 o 
   2   2  11        2.53        6.56      2.36 o 
   3   2  11       29.65       32.86      4.27 o 
   4   2  11       78.49       91.93     13.56 o 
   5   2  11        1.67        4.33      2.78 o 
   6   2  11       41.14       39.94      6.09 o 
   7   2  11       40.98       37.91      6.22 o 
   8   2  11        7.39       14.82      5.87 o 
  -9   3  11       16.86       29.54     10.87 o 
  -8   3  11       13.27       19.21      4.53 o 
  -7   3  11        3.48        7.42      3.32 o 
  -6   3  11       27.07       35.20      5.28 o 
  -5   3  11      129.05      124.10      8.57 o 
  -4   3  11        0.01        1.97      2.98 o 
  -3   3  11       34.03       42.41      4.75 o 
  -2   3  11       50.27       57.01      8.70 o 
  -1   3  11      123.21      139.87      6.64 o 
   0   3  11       29.59       81.74     27.91 o 
   1   3  11      247.85      229.93      7.77 o 
   2   3  11       42.27       36.06      5.55 o 
   3   3  11       40.88       41.76      4.97 o 
   4   3  11        4.08        5.41      2.49 o 
   5   3  11       71.48       73.76      8.26 o 
   6   3  11       22.84       26.62      4.93 o 
   7   3  11        1.43        6.59      3.39 o 
   8   3  11       12.53       17.39      8.20 o 
  -8   4  11       19.16       25.89      5.31 o 
  -7   4  11       62.88       66.70      7.17 o 
  -6   4  11       72.05       77.48      7.31 o 
  -5   4  11        9.16       17.01      4.04 o 
  -4   4  11      164.93      162.18      9.68 o 
  -3   4  11        1.13        0.71      4.35 o 
  -2   4  11      276.06      273.38      9.99 o 
  -1   4  11        0.36        4.15      3.65 o 
   0   4  11      158.22      162.68      7.20 o 
   1   4  11        3.29        4.64      3.85 o 
   2   4  11       70.02       72.80      7.66 o 
   3   4  11       12.00        8.50      5.14 o 
   4   4  11       33.62       40.98      7.86 o 
   5   4  11        5.89       10.08      4.10 o 
   6   4  11       16.39       23.70      4.86 o 
   7   4  11        2.10        9.79      3.70 o 
  -8   5  11        5.35       12.17      5.46 o 
  -7   5  11        0.40        5.64      4.09 o 
  -6   5  11        3.82        7.79      3.40 o 
  -5   5  11      429.78      402.59     13.85 o 
  -4   5  11        0.40        1.48      4.75 o 
  -3   5  11        4.90        9.45      3.83 o 
  -2   5  11        4.89        3.95      2.51 o 
  -1   5  11      666.68      662.53     16.54 o 
   0   5  11       77.78       99.79     10.97 o 
   1   5  11       51.04       54.96      5.20 o 
   2   5  11      102.24       90.09      6.01 o 
   3   5  11        1.78        4.56      4.85 o 
   4   5  11        1.28       16.21      6.52 o 
   5   5  11        1.56        3.28      3.63 o 
   6   5  11        1.23        3.81      5.14 o 
  -8   6  11        3.42        8.03      5.59 o 
  -7   6  11        1.84        7.93      3.73 o 
  -6   6  11       46.92       49.23      6.60 o 
  -5   6  11        4.44       11.98      7.07 o 
  -4   6  11      154.14      137.52     10.44 o 
  -2   6  11       53.24       56.45      5.95 o 
  -1   6  11        0.24        5.93      2.77 o 
   0   6  11      137.22      127.01      7.32 o 
   1   6  11       11.27        6.84     11.94 o 
   2   6  11      348.87      316.06     13.62 o 
   3   6  11        1.53        7.76      4.05 o 
   4   6  11        7.18        4.08      3.57 o 
   5   6  11        1.93        2.25      3.27 o 
   6   6  11       27.72       14.33      5.20 o 
  -7   7  11       32.89       31.54      8.04 o 
  -6   7  11       25.54       26.83      5.38 o 
  -5   7  11      148.40      134.66     11.11 o 
  -4   7  11       13.44       31.61      9.29 o 
  -3   7  11      150.25      128.59     10.27 o 
  -2   7  11       46.56       65.79      6.66 o 
  -1   7  11       26.98       27.73      4.83 o 
   0   7  11       28.04       32.40      5.19 o 
   1   7  11       93.77       93.80      7.18 o 
   2   7  11       15.72       23.52      8.20 o 
   3   7  11      161.60      121.47      9.92 o 
   4   7  11       12.99       19.95      6.08 o 
   5   7  11       32.83       31.75      6.91 o 
  -6   8  11        5.21       10.93      5.79 o 
  -5   8  11       21.72       17.20      5.85 o 
  -4   8  11       21.53       23.45      6.11 o 
  -3   8  11       16.45       26.68      9.29 o 
  -2   8  11      167.96      137.54     10.72 o 
  -1   8  11       21.27       20.06      4.76 o 
   0   8  11        1.20        1.57      3.25 o 
   1   8  11       27.17       29.85      6.49 o 
   2   8  11      103.90      120.14     16.70 o 
   3   8  11       14.79       21.72      7.56 o 
   4   8  11        5.76       11.97      5.24 o 
   5   8  11        0.19        3.84      4.62 o 
  -5   9  11       11.89       17.78      6.24 o 
  -4   9  11        3.44        4.05      4.26 o 
  -3   9  11        5.83       15.47      5.49 o 
  -2   9  11       32.97       40.11      7.54 o 
  -1   9  11        0.31        1.76      3.16 o 
   0   9  11        0.17        1.76      3.18 o 
   1   9  11        0.00        7.05      3.83 o 
   2   9  11       31.00       42.29     11.16 o 
   3   9  11        0.29        4.47      4.30 o 
   4   9  11        2.59        1.88      4.91 o 
  -3  10  11       16.35       17.21      6.67 o 
  -2  10  11       22.63       20.94      6.53 o 
  -1  10  11       51.66       48.51      8.55 o 
   0  10  11        5.08       10.93      4.24 o 
   1  10  11        6.83       19.76      5.03 o 
   2  10  11        0.09       -3.75      6.43 o 
   3  10  11       20.65       22.62     11.36 o 
   0  11  11        7.51       15.21      8.25 o 
   1  11  11        0.09        9.87      6.03 o 
  -9   0  12       10.46       20.35      9.29 o 
  -8   0  12       42.59       36.95     10.18 o 
  -7   0  12        6.70        3.26      5.83 o 
  -6   0  12      180.21      178.63     16.40 o 
  -5   0  12       23.53       18.97      7.21 o 
  -4   0  12      594.85      534.41     24.61 o 
  -3   0  12      116.05      122.42      7.14 o 
  -2   0  12       61.60       64.64      5.61 o 
  -1   0  12      108.90      126.85     17.88 o 
   0   0  12       13.89       12.57      2.49 o 
   1   0  12       95.50       88.48      4.75 o 
   2   0  12       20.02       18.48      5.44 o 
   3   0  12        0.17        1.18      3.26 o 
   4   0  12       40.51       27.47      7.31 o 
   5   0  12       21.46       33.79      8.79 o 
   6   0  12       52.98       51.58     11.46 o 
   7   0  12        2.76        5.54      5.73 o 
  -9   1  12        0.07       -2.16      4.19 o 
  -8   1  12        0.25        5.62      4.22 o 
  -7   1  12        5.74        4.95      4.31 o 
  -6   1  12        0.01        1.97      2.69 o 
  -5   1  12       23.44       21.14      4.25 o 
  -4   1  12       17.15       23.97      3.98 o 
  -3   1  12      272.30      270.53      9.15 o 
  -2   1  12       75.31       65.66      3.96 o 
  -1   1  12        0.03        0.57      1.57 o 
   0   1  12      100.02      104.77      5.46 o 
   1   1  12        2.49        3.52      1.43 o 
   2   1  12        1.59        6.47      2.44 o 
   3   1  12       15.39       10.36      2.82 o 
   4   1  12        0.61        3.11      2.33 o 
   5   1  12      117.67       97.57      8.86 o 
   6   1  12        0.58       -0.11      2.48 o 
   7   1  12        5.17        3.00      3.00 o 
   8   1  12        8.77       16.40      9.98 o 
  -9   2  12        0.05        2.84      4.62 o 
  -8   2  12       50.61       53.59      8.31 o 
  -7   2  12        0.10        4.25      3.33 o 
  -6   2  12        0.01        1.66      2.73 o 
  -5   2  12       77.99       73.69      6.48 o 
  -4   2  12      185.99      172.20      8.39 o 
  -3   2  12       21.64       16.76      3.49 o 
  -2   2  12       29.89       26.11      3.04 o 
  -1   2  12        9.13       10.01      2.84 o 
   0   2  12      149.07      149.49      6.64 o 
   1   2  12        0.65        2.13      6.40 o 
   2   2  12       66.54       64.22      6.87 o 
   3   2  12       47.74       49.24      5.12 o 
   4   2  12        2.58        4.44      2.58 o 
   5   2  12       40.86       30.92      5.09 o 
   6   2  12       31.28       35.59      5.55 o 
   7   2  12        7.41       15.25      4.24 o 
   8   2  12        0.06       -2.07      8.30 o 
  -9   3  12       17.98       23.62      5.68 o 
  -8   3  12        0.11        8.71      3.58 o 
  -7   3  12       16.80       15.03      4.87 o 
  -6   3  12       38.90       40.30      5.70 o 
  -5   3  12        0.01        2.56      2.63 o 
  -4   3  12      126.56      123.07      7.07 o 
  -3   3  12       19.40       21.34      3.84 o 
  -2   3  12       13.39       14.03      3.32 o 
  -1   3  12      143.88      138.85      9.89 o 
   0   3  12        0.12        7.49      2.48 o 
   1   3  12      136.57      120.54      7.34 o 
   2   3  12       73.72       70.74      7.45 o 
   3   3  12       51.68       51.64      7.95 o 
   4   3  12       91.24       86.99      9.10 o 
   5   3  12       17.71       17.60      4.10 o 
   6   3  12       49.78       52.95      6.89 o 
   7   3  12        7.32       10.27      4.08 o 
  -8   4  12        0.80        4.29      3.45 o 
  -7   4  12       18.81       16.90      4.41 o 
  -6   4  12        0.40        3.18      3.02 o 
  -5   4  12      160.41      155.56      8.75 o 
  -4   4  12        1.99        2.45      3.23 o 
  -3   4  12       13.92       17.09      3.81 o 
  -2   4  12        0.07        2.59      2.34 o 
  -1   4  12       55.02       66.34      7.06 o 
   0   4  12       22.60       32.26      4.14 o 
   1   4  12      147.29      123.89      6.51 o 
   2   4  12      165.54      145.93     11.41 o 
   3   4  12        6.47       13.26      4.52 o 
   4   4  12        0.32        3.90      3.48 o 
   5   4  12       40.81       32.04      6.74 o 
   6   4  12       18.52       16.06      5.64 o 
   7   4  12        0.10        5.25      4.34 o 
  -8   5  12        0.59        0.89      4.75 o 
  -7   5  12        7.66       12.00      4.16 o 
  -6   5  12        1.07        7.18      3.33 o 
  -5   5  12       36.10       38.74      5.75 o 
  -4   5  12        9.78        5.58      4.03 o 
  -3   5  12       53.51       60.80      7.55 o 
  -2   5  12        1.78        3.41      2.57 o 
  -1   5  12       49.26       57.31      5.71 o 
   0   5  12        3.94       10.10      3.12 o 
   1   5  12        0.31        4.08      2.90 o 
   2   5  12        0.01        1.56      2.89 o 
   3   5  12        6.91        8.45      4.19 o 
   4   5  12       86.97       76.47      9.41 o 
   5   5  12        3.73        8.08      4.49 o 
   6   5  12        0.76       -0.19      3.59 o 
  -7   6  12       51.28       55.26      7.25 o 
  -6   6  12        2.61       12.43      3.95 o 
  -5   6  12        1.43        2.99      3.94 o 
  -4   6  12       62.16       54.39      7.75 o 
  -3   6  12      297.53      271.77     11.34 o 
  -2   6  12       44.57       44.51      5.59 o 
  -1   6  12       66.35       60.35      6.16 o 
   0   6  12        1.18        7.05      3.20 o 
   1   6  12      165.92      153.72      8.03 o 
   2   6  12       51.53       51.01      7.76 o 
   3   6  12      174.77      139.93     10.87 o 
   4   6  12        0.07        2.67      3.44 o 
   5   6  12       16.41       21.63      6.21 o 
   6   6  12        0.18        2.79      3.72 o 
  -7   7  12        0.07       -1.18      6.92 o 
  -6   7  12        2.04        1.83      4.30 o 
  -5   7  12       10.97       16.45      5.61 o 
  -4   7  12      168.08      141.35     11.07 o 
  -3   7  12       12.74       11.30      5.07 o 
  -2   7  12       34.32       32.90      5.39 o 
  -1   7  12       11.36       19.21      4.44 o 
   0   7  12       55.29       59.70      6.34 o 
   1   7  12        4.45        5.07      3.26 o 
   2   7  12        0.26        6.08      3.50 o 
   3   7  12        6.96        9.00      4.15 o 
   4   7  12        9.77       11.84      4.89 o 
   5   7  12        2.13        3.65      4.24 o 
   6   7  12       19.85       20.55     10.47 o 
  -6   8  12        0.19        3.95      7.31 o 
  -5   8  12        6.23       14.13      5.52 o 
  -4   8  12       29.35       27.64      6.73 o 
  -3   8  12      151.42      137.76     11.27 o 
  -2   8  12        5.22       10.12      3.68 o 
  -1   8  12        0.13        1.87      3.20 o 
   0   8  12       16.01       24.71      5.17 o 
   1   8  12       58.27       53.51      6.50 o 
   2   8  12       21.24       23.02      9.58 o 
   3   8  12        7.08       11.87      4.57 o 
   4   8  12        3.99        5.14      8.79 o 
   5   8  12        5.80        5.93      8.40 o 
  -4   9  12        3.00        5.29      5.59 o 
  -3   9  12        0.10        2.01      4.17 o 
  -2   9  12        0.29        3.28      6.52 o 
  -1   9  12        0.06        6.39      3.49 o 
   0   9  12       35.38       42.35      6.40 o 
   1   9  12        2.64        3.08      3.54 o 
   2   9  12        3.21        5.54      6.43 o 
   3   9  12        1.96        5.91      4.96 o 
   4   9  12       25.27       24.11     12.35 o 
  -2  10  12        3.78        6.20      5.26 o 
  -1  10  12        0.00        2.03      4.70 o 
   0  10  12       10.37       13.25      5.16 o 
   1  10  12       22.47       23.21      7.36 o 
   2  10  12       11.86       13.63      9.58 o 
  -9   1  13        0.93        1.56      4.63 o 
  -8   1  13        0.24       11.00      4.92 o 
  -7   1  13        0.54        6.54      4.07 o 
  -6   1  13        9.57        9.83      4.82 o 
  -5   1  13       15.84       19.07      5.41 o 
  -4   1  13      131.69      132.25      9.43 o 
  -3   1  13        3.11        7.93      2.81 o 
  -2   1  13       35.06       36.40      3.51 o 
  -1   1  13       12.64       13.51      2.52 o 
   0   1  13       27.37       28.23      3.11 o 
   1   1  13       89.90       75.10      4.19 o 
   2   1  13        0.82        4.29      2.22 o 
   3   1  13       37.49       38.17      4.80 o 
   4   1  13       12.55       11.82      3.28 o 
   5   1  13        3.76        5.29      3.06 o 
   6   1  13       13.13       17.10      4.13 o 
   7   1  13        9.96       14.00      4.17 o 
  -9   2  13       49.97       81.81     15.22 o 
  -8   2  13       16.30       22.04      6.43 o 
  -7   2  13       10.95        8.76      4.65 o 
  -6   2  13        2.69        5.19      3.06 o 
  -5   2  13      296.18      257.29     10.46 o 
  -4   2  13      155.87      132.08      9.61 o 
  -3   2  13        5.73        9.02      3.20 o 
  -2   2  13        4.35        8.92      2.30 o 
  -1   2  13       17.65       17.83      3.62 o 
   0   2  13      163.45      147.17      6.76 o 
   1   2  13      226.19      178.64      9.53 o 
   2   2  13      124.22      110.69      7.93 o 
   3   2  13        0.15        0.79      2.44 o 
   4   2  13        0.07        2.66      2.48 o 
   5   2  13      127.64      115.32      7.96 o 
   6   2  13       25.57       30.09      5.44 o 
   7   2  13        1.85        7.62      3.69 o 
  -8   3  13        5.94        9.00      5.44 o 
  -7   3  13       37.93       35.55      5.81 o 
  -6   3  13       24.97       19.57      4.46 o 
  -5   3  13      142.79      142.23      8.24 o 
  -4   3  13       40.22       51.97      5.63 o 
  -3   3  13      189.13      158.13      7.93 o 
  -2   3  13       32.19       38.53      4.76 o 
  -1   3  13      180.33      176.27      7.84 o 
   0   3  13        9.67        9.85      2.95 o 
   1   3  13       77.45       85.55      4.81 o 
   2   3  13      143.50      125.74      8.73 o 
   3   3  13       30.17       29.02      5.89 o 
   4   3  13       11.49       13.51      4.79 o 
   5   3  13        3.27       14.16      4.83 o 
   6   3  13       31.16       45.80      8.28 o 
   7   3  13       18.12       12.88      5.18 o 
  -8   4  13        0.05        1.89      3.32 o 
  -7   4  13        0.17        4.59      3.29 o 
  -6   4  13        0.71        2.78      2.91 o 
  -5   4  13       56.55       49.56      7.69 o 
  -4   4  13      173.45      157.39      8.51 o 
  -3   4  13       67.63       52.22      5.68 o 
  -2   4  13       11.78       17.69      3.87 o 
  -1   4  13      154.78      121.19      8.66 o 
   0   4  13      296.22      271.23     10.61 o 
   1   4  13      134.19      130.68      6.85 o 
   2   4  13       69.50       67.51      8.07 o 
   3   4  13        1.03        2.21      3.17 o 
   4   4  13        2.31        6.44      3.79 o 
   5   4  13        7.39        8.29      7.51 o 
   6   4  13       49.51       46.41     10.27 o 
   7   4  13        0.14        4.54      8.99 o 
  -8   5  13        8.76        8.30      8.40 o 
  -7   5  13        3.03        6.80      3.61 o 
  -6   5  13        1.09        2.81      3.14 o 
  -5   5  13       18.26       20.35      5.78 o 
  -4   5  13        0.81        5.89      4.05 o 
  -3   5  13       27.26       22.56      5.45 o 
  -2   5  13        0.43       -1.30      2.32 o 
  -1   5  13        8.48       10.27      3.21 o 
   0   5  13       53.45       47.65      5.38 o 
   1   5  13       30.26       30.61      4.56 o 
   2   5  13       22.64       23.63      5.65 o 
   3   5  13       15.87       19.28      5.60 o 
   4   5  13        7.75       12.40      4.62 o 
   5   5  13       10.69       11.51      4.75 o 
   6   5  13        0.36        0.62      3.95 o 
  -7   6  13        1.28        2.86      3.77 o 
  -6   6  13        0.40        2.52      4.00 o 
  -5   6  13        0.04        1.91      3.76 o 
  -4   6  13      166.56      123.99     10.48 o 
  -3   6  13        3.77        8.94      3.44 o 
  -2   6  13       32.91       30.08      5.15 o 
  -1   6  13        1.55        0.35      2.54 o 
   0   6  13      167.40      152.79      8.72 o 
   1   6  13        2.79        8.89      4.21 o 
   2   6  13        4.93        6.12      3.47 o 
   3   6  13        0.00        2.29      3.50 o 
   4   6  13       21.80       26.99      6.31 o 
   5   6  13        0.00        1.86      3.70 o 
   6   6  13       39.25       43.08     13.43 o 
  -6   7  13        6.91        6.59      5.11 o 
  -5   7  13       18.08       17.40      6.52 o 
  -4   7  13       11.89       12.91      5.18 o 
  -3   7  13       43.84       28.87      6.46 o 
  -2   7  13       22.81       25.02      4.94 o 
  -1   7  13       70.27       75.06      7.30 o 
   0   7  13        9.82       10.38      3.74 o 
   1   7  13        1.18        0.67      3.53 o 
   2   7  13        0.05       -1.29      3.80 o 
   3   7  13        0.61        7.13      4.03 o 
   4   7  13        5.90        6.93      3.94 o 
   5   7  13        0.08        2.30      3.82 o 
  -5   8  13        0.95        1.26      4.32 o 
  -4   8  13        2.42        4.08      4.33 o 
  -3   8  13        8.75        6.54      4.72 o 
  -2   8  13        2.74        7.64      3.54 o 
  -1   8  13       46.80       48.89      6.48 o 
   0   8  13       22.22       20.15      4.79 o 
   1   8  13        1.10        0.45      3.79 o 
   2   8  13       40.58       41.66      7.50 o 
   3   8  13        2.79        7.36      4.32 o 
   4   8  13        5.27       10.46      5.39 o 
  -4   9  13        0.13        1.68      4.34 o 
  -3   9  13       15.68       15.00      5.91 o 
  -2   9  13        5.13       12.72      5.32 o 
  -1   9  13       25.49       27.94      5.61 o 
   0   9  13        0.88        0.80      3.22 o 
   1   9  13        1.17        5.06      4.70 o 
   2   9  13        0.23        3.51      3.80 o 
   3   9  13        1.52       11.46      9.58 o 
  -2  10  13        0.22        0.99      4.69 o 
  -1  10  13        2.52       10.33      6.01 o 
   0  10  13       62.43       75.14     10.16 o 
   1  10  13        7.60        9.19      7.61 o 
  -8   0  14        6.12       12.74      7.71 o 
  -7   0  14        0.20       -1.97      4.64 o 
  -6   0  14       76.06       70.05     12.05 o 
  -5   0  14      124.97      123.99     13.83 o 
  -4   0  14      198.37      165.49     15.02 o 
  -3   0  14       90.18       85.46     11.66 o 
  -2   0  14        0.26        3.88      2.74 o 
  -1   0  14       92.17       85.01      6.56 o 
   0   0  14        0.67        2.98      2.51 o 
   1   0  14      200.86      198.47     22.18 o 
   2   0  14       17.89       13.06      4.08 o 
   3   0  14       68.66       60.96      9.68 o 
   4   0  14        0.03        1.28      3.65 o 
   5   0  14        4.91        8.10      4.94 o 
   6   0  14        9.43       12.25      6.23 o 
   7   0  14       12.40        6.62      6.13 o 
  -8   1  14        0.05        5.48      4.63 o 
  -7   1  14       19.50       24.92      6.53 o 
  -6   1  14       17.39       22.74      6.08 o 
  -5   1  14      259.94      213.76     12.61 o 
  -4   1  14       11.34       15.70      5.20 o 
  -3   1  14      166.63      142.60      7.32 o 
  -2   1  14       19.05       21.77      3.15 o 
  -1   1  14        9.09       13.32      2.64 o 
   0   1  14       14.29       22.02      2.64 o 
   1   1  14      400.96      339.67     12.78 o 
   2   1  14       19.48       32.71      5.59 o 
   3   1  14       45.40       48.72      6.85 o 
   4   1  14        8.06       11.70      3.47 o 
   5   1  14      107.64      110.38      7.84 o 
   6   1  14        0.07        5.30      4.20 o 
   7   1  14       22.59       32.50      6.45 o 
  -8   2  14        0.14        3.30      4.36 o 
  -7   2  14       17.62       24.41      6.50 o 
  -6   2  14       16.95       12.93      5.23 o 
  -5   2  14        1.90        4.29      3.87 o 
  -4   2  14      112.49       92.83      9.32 o 
  -3   2  14      233.62      213.86      9.04 o 
  -2   2  14      147.65      118.78      6.64 o 
  -1   2  14        0.02        0.02      1.54 o 
   0   2  14      186.36      139.64      6.89 o 
   1   2  14       54.12       53.96      6.57 o 
   2   2  14      440.57      337.02     13.85 o 
   3   2  14        9.51        7.17      3.84 o 
   4   2  14        2.45        4.50      3.48 o 
   5   2  14        1.56        8.02      4.39 o 
   6   2  14       23.79       24.96      6.33 o 
   7   2  14       14.74        8.87      5.50 o 
  -8   3  14        2.66        3.76      4.42 o 
  -7   3  14        5.91        5.08      4.10 o 
  -6   3  14        9.26       17.15      4.19 o 
  -5   3  14       48.40       60.93     10.92 o 
  -4   3  14        9.34       14.39      3.87 o 
  -3   3  14      423.17      353.18     11.88 o 
  -2   3  14       21.49       35.95      4.77 o 
  -1   3  14      150.73      150.93      7.56 o 
   0   3  14        2.79        6.01      2.93 o 
   1   3  14      884.02      679.66     19.51 o 
   2   3  14       21.17       33.71      6.16 o 
   3   3  14        0.00        4.58      3.85 o 
   4   3  14        0.52        3.08      3.24 o 
   5   3  14       18.01       16.78      5.35 o 
   6   3  14       14.59       17.13      5.57 o 
  -7   4  14        0.13        5.05      3.50 o 
  -6   4  14       58.75       59.26      6.93 o 
  -5   4  14        0.43        6.37      4.08 o 
  -4   4  14       20.98       25.64      4.83 o 
  -3   4  14       16.52       29.35      4.94 o 
  -2   4  14        0.15        0.43      2.50 o 
  -1   4  14        0.46        3.62      3.37 o 
   0   4  14       12.55       11.15      3.29 o 
   1   4  14       14.81       22.13      7.71 o 
   2   4  14      152.42      140.73     10.62 o 
   3   4  14       11.69       14.38      7.07 o 
   4   4  14       32.40       29.94      6.67 o 
   5   4  14        0.54        7.97      4.13 o 
   6   4  14        4.40        1.40      4.13 o 
  -7   5  14        9.60       19.76      4.83 o 
  -6   5  14        0.00        3.11      3.84 o 
  -5   5  14       18.94       18.27      5.87 o 
  -4   5  14       13.10       13.91      5.42 o 
  -3   5  14       52.46       59.64      7.89 o 
  -2   5  14        9.59       11.66      3.68 o 
  -1   5  14       61.28       51.30      5.81 o 
   0   5  14       72.58       74.81      7.69 o 
   1   5  14       22.98       22.23      8.30 o 
   2   5  14        2.02        7.44      3.78 o 
   3   5  14       33.85       33.56      7.09 o 
   4   5  14       16.97       11.54      4.43 o 
   5   5  14        3.90        4.18      3.61 o 
   6   5  14        0.19        1.28      8.30 o 
  -6   6  14        5.29        7.00      4.93 o 
  -5   6  14        0.25        0.42      4.01 o 
  -4   6  14       20.80       18.98      5.85 o 
  -3   6  14        1.05        1.66      2.93 o 
  -2   6  14        1.17       -0.33      2.48 o 
  -1   6  14       49.84       47.51      5.93 o 
   0   6  14       59.47       66.13      6.65 o 
   1   6  14       71.67       85.56     14.03 o 
   2   6  14       18.16       15.40      5.19 o 
   3   6  14       30.91       26.39      6.51 o 
   4   6  14       19.57       17.18      5.35 o 
   5   6  14        4.58       11.07      4.81 o 
  -6   7  14       13.28       12.35      9.09 o 
  -5   7  14        5.05        9.08      4.85 o 
  -4   7  14       21.67       21.45      6.27 o 
  -3   7  14       48.47       52.50      6.60 o 
  -2   7  14        0.00        4.54      3.37 o 
  -1   7  14       32.43       38.18      5.78 o 
   0   7  14       63.06       60.21      6.71 o 
   1   7  14       68.34       78.64     14.43 o 
   2   7  14        6.77       11.83      4.58 o 
   3   7  14       31.34       34.27      7.49 o 
   4   7  14       21.05       18.60      5.49 o 
   5   7  14        0.11        2.57      8.70 o 
  -4   8  14        5.10        7.95      5.12 o 
  -3   8  14       27.33       33.26      7.29 o 
  -2   8  14        0.00        1.73      3.10 o 
  -1   8  14        4.53        8.60      3.77 o 
   0   8  14       22.59       32.92      5.68 o 
   1   8  14        0.36        4.24      5.44 o 
   2   8  14        0.00        4.79      3.57 o 
   3   8  14        3.09        5.55      4.89 o 
   4   8  14        3.95        4.75      9.09 o 
  -3   9  14        6.10        5.14      4.93 o 
  -2   9  14        5.70        9.62      5.35 o 
  -1   9  14        3.03       13.39      4.51 o 
   0   9  14        1.66        8.42      4.12 o 
   1   9  14        0.13        2.86      7.21 o 
   2   9  14       10.32        6.33      8.70 o 
  -1  10  14       21.96       20.65     10.57 o 
   0  10  14       15.96       19.58      7.10 o 
  -8   1  15        0.20       -1.07      7.17 o 
  -7   1  15        6.53       14.57      5.41 o 
  -6   1  15       11.29       13.78      5.66 o 
  -5   1  15       19.53       21.12      5.96 o 
  -4   1  15      106.14      103.58      9.71 o 
  -3   1  15       41.89       41.47      6.62 o 
  -2   1  15        0.00        1.96      2.19 o 
  -1   1  15        5.69        7.16      2.21 o 
   0   1  15       31.39       35.99      3.80 o 
   1   1  15       17.27       23.18      3.81 o 
   2   1  15      137.86      118.63      8.39 o 
   3   1  15        0.04        0.87      4.75 o 
   4   1  15        3.72        1.85      3.50 o 
   5   1  15        2.61        2.22      3.27 o 
   6   1  15        0.75        4.09      3.95 o 
  -8   2  15        0.19        4.29      4.40 o 
  -7   2  15       38.38       45.56      8.70 o 
  -6   2  15       28.63       25.04      6.34 o 
  -5   2  15        3.27        3.74      3.90 o 
  -4   2  15       76.99       84.95      9.21 o 
  -3   2  15      113.26      106.07      7.23 o 
  -2   2  15        7.99       12.73      3.21 o 
  -1   2  15        1.74        1.32      2.70 o 
   0   2  15       45.61       46.23      5.01 o 
   1   2  15      328.31      288.41     12.67 o 
   2   2  15        2.62        7.18      3.47 o 
   3   2  15       29.96       28.58      6.03 o 
   4   2  15        0.53        1.98      3.14 o 
   5   2  15        0.04        4.54      3.91 o 
   6   2  15        5.28        8.73      4.53 o 
  -7   3  15       15.25       21.53      6.47 o 
  -6   3  15       71.15       85.31     10.06 o 
  -5   3  15       17.93       14.32      5.47 o 
  -4   3  15        3.49        0.00      3.66 o 
  -3   3  15        6.90        6.89      3.40 o 
  -2   3  15        6.96        3.68      2.63 o 
  -1   3  15       11.31       16.43      3.64 o 
   0   3  15       18.35       15.42      3.48 o 
   1   3  15        7.11        7.72      3.84 o 
   2   3  15      139.55      116.42      9.04 o 
   3   3  15        0.18        0.56      3.06 o 
   4   3  15        0.02        4.30      3.65 o 
   5   3  15        0.23        7.05      4.10 o 
   6   3  15        3.92        5.12      6.33 o 
  -7   4  15        8.26        8.04      4.86 o 
  -6   4  15        0.26        0.98      3.57 o 
  -5   4  15       96.49      111.94     10.90 o 
  -4   4  15       31.18       30.78      5.23 o 
  -3   4  15        9.00       12.07      3.80 o 
  -2   4  15       13.71       18.62      4.23 o 
  -1   4  15        2.63       -0.65      3.36 o 
   0   4  15      102.41      109.92      6.89 o 
   1   4  15        3.39        9.21      3.79 o 
   2   4  15        0.33        2.55      2.94 o 
   3   4  15        4.75        7.83      4.07 o 
   4   4  15       14.86       24.14      6.03 o 
   5   4  15        6.79        4.13      4.08 o 
   6   4  15        6.86        5.33      4.91 o 
  -7   5  15        1.11       -0.10      5.73 o 
  -6   5  15        7.51       10.70      4.94 o 
  -5   5  15       16.21       15.79      6.87 o 
  -4   5  15      143.81      134.21      8.67 o 
  -3   5  15       16.23       21.79      5.84 o 
  -2   5  15       13.15       12.57      4.05 o 
  -1   5  15       11.64       12.16      3.72 o 
   0   5  15        0.12        5.86      3.10 o 
   1   5  15        8.86       11.06      5.64 o 
   2   5  15       10.70       19.82      5.68 o 
   3   5  15       10.01        8.44      4.50 o 
   4   5  15        6.72       11.02      4.46 o 
   5   5  15        0.42        0.63      3.11 o 
  -6   6  15        6.70        8.97      5.10 o 
  -5   6  15        9.89       10.32      5.24 o 
  -4   6  15        0.21       -1.03      3.50 o 
  -3   6  15        4.64        7.01      3.71 o 
  -2   6  15       19.31       15.63      4.30 o 
  -1   6  15       68.15       78.14      7.37 o 
   0   6  15       20.52       19.47      4.38 o 
   1   6  15       25.66       37.64     10.37 o 
   2   6  15       17.39       21.81      6.07 o 
   3   6  15       41.31       47.80      8.40 o 
   4   6  15        0.00        1.17      3.18 o 
   5   6  15       11.40       13.33     10.27 o 
  -5   7  15        0.00       -0.97      4.51 o 
  -4   7  15        4.25        2.90      4.09 o 
  -3   7  15        3.15        7.10      3.57 o 
  -2   7  15       36.43       39.53      6.24 o 
  -1   7  15        1.94        0.26      2.84 o 
   0   7  15       23.91       26.60      5.27 o 
   1   7  15       33.60       37.05     10.37 o 
   2   7  15       77.65       61.07     16.06 o 
   3   7  15        0.02        4.56      4.09 o 
   4   7  15        6.94        2.68      4.62 o 
  -4   8  15       28.44       25.22      7.33 o 
  -3   8  15        0.20        1.36      4.24 o 
  -2   8  15        3.92        7.60      3.80 o 
  -1   8  15        0.59        2.60      3.11 o 
   0   8  15        0.14        4.41      3.45 o 
   1   8  15        6.16        0.30      5.64 o 
   2   8  15        2.58        6.28      4.43 o 
   3   8  15        9.50       14.43     10.18 o 
  -2   9  15        1.41        2.35      3.69 o 
  -1   9  15        1.63        3.14      3.44 o 
   0   9  15        5.41        3.98      5.69 o 
  -7   0  16       82.41       81.41     14.33 o 
  -6   0  16       92.30       85.86     13.93 o 
  -5   0  16       15.20       11.85      7.41 o 
  -4   0  16        1.35        3.55      5.44 o 
  -3   0  16       61.11       51.97     10.08 o 
  -2   0  16       66.78       67.61      6.77 o 
  -1   0  16      128.78      114.90      7.96 o 
   0   0  16       17.14       14.76      4.07 o 
   1   0  16        8.32        2.66      4.05 o 
   2   0  16      119.93      111.84     12.54 o 
   3   0  16        5.67       10.77      5.73 o 
   4   0  16       14.03       16.70      7.51 o 
   5   0  16       12.97        9.09      6.52 o 
   6   0  16        6.11       11.85      9.19 o 
  -7   1  16       26.21       27.48      7.08 o 
  -6   1  16       88.39       86.58     12.35 o 
  -5   1  16        5.07        6.37      4.71 o 
  -4   1  16        6.15        4.10      4.27 o 
  -3   1  16        4.85        9.20      4.53 o 
  -2   1  16      137.94      124.62      7.11 o 
  -1   1  16       13.09       12.52      2.74 o 
   0   1  16        3.56       12.25      2.68 o 
   1   1  16       65.18       52.52      7.09 o 
   2   1  16       38.40       37.05      9.48 o 
   3   1  16       13.59       18.47      5.78 o 
   4   1  16        0.32        2.95      3.62 o 
   5   1  16        0.00        4.44      3.69 o 
   6   1  16       40.10       37.47      7.98 o 
  -7   2  16        7.49        9.12      5.15 o 
  -6   2  16        3.04        7.98      4.70 o 
  -5   2  16       10.73       12.11      5.28 o 
  -4   2  16       45.49       54.09     14.03 o 
  -3   2  16       44.11       49.20      5.70 o 
  -2   2  16       43.51       45.27      5.31 o 
  -1   2  16        1.41        3.98      2.20 o 
   0   2  16       77.50       66.51      4.47 o 
   1   2  16       15.42       21.58      4.86 o 
   2   2  16       22.31       26.55      5.71 o 
   3   2  16        8.48        8.95      4.03 o 
   4   2  16        5.64        8.84      4.76 o 
   5   2  16       26.16       24.44      9.24 o 
   6   2  16        2.87        1.45      3.94 o 
  -7   3  16        0.40        2.93      4.44 o 
  -6   3  16        0.02        2.22      3.98 o 
  -5   3  16       14.74       12.56      5.33 o 
  -4   3  16       22.38       23.93      6.11 o 
  -3   3  16       20.59       24.12      4.62 o 
  -2   3  16        0.05        0.22      2.33 o 
  -1   3  16      105.29       99.67      6.73 o 
   0   3  16        1.99       11.17      3.32 o 
   1   3  16        7.05        9.34      3.74 o 
   2   3  16       19.24       18.44      5.03 o 
   3   3  16        0.48        5.48      3.84 o 
   4   3  16        1.72        8.30      4.44 o 
   5   3  16       11.85       17.74      6.26 o 
   6   3  16       19.95       15.91      7.51 o 
  -6   4  16        2.58        1.84      3.53 o 
  -5   4  16       10.36        8.91      4.41 o 
  -4   4  16       18.61       23.08      6.42 o 
  -3   4  16        2.31        4.81      3.30 o 
  -2   4  16       18.76       18.49      4.38 o 
  -1   4  16        0.06        5.23      3.64 o 
   0   4  16       73.67       78.71      6.73 o 
   1   4  16        0.01        3.69      2.95 o 
   2   4  16       49.81       50.83      7.82 o 
   3   4  16        2.95        1.41      4.44 o 
   4   4  16        4.77        4.38      3.89 o 
   5   4  16        1.28        2.34      3.82 o 
  -6   5  16        8.35       11.70      4.96 o 
  -5   5  16        4.99        8.42      5.23 o 
  -4   5  16       10.37       18.74      4.92 o 
  -3   5  16       77.52       87.38     10.77 o 
  -2   5  16        2.35        3.05      2.87 o 
  -1   5  16       11.72       11.00      3.69 o 
   0   5  16       21.47       30.51      6.31 o 
   1   5  16        4.69       12.15      4.43 o 
   2   5  16        8.60       13.64      4.55 o 
   3   5  16        8.98       11.66      4.79 o 
   4   5  16        0.42        6.17      4.02 o 
   5   5  16        3.56        7.82      5.08 o 
  -5   6  16        3.11        2.12      4.00 o 
  -4   6  16        2.35        3.31      4.00 o 
  -3   6  16       11.62        5.27      3.49 o 
  -2   6  16      288.65      257.39     11.77 o 
  -1   6  16        2.01        6.01      3.33 o 
   0   6  16       12.64       12.50      5.00 o 
   1   6  16        2.29        3.85      4.75 o 
   2   6  16       27.56       35.15      7.06 o 
   3   6  16        0.10        3.61      3.50 o 
   4   6  16        0.39       -3.83      3.83 o 
  -4   7  16       14.91       18.92      6.40 o 
  -3   7  16       68.76       64.97      8.65 o 
  -2   7  16       11.81       19.73      4.71 o 
  -1   7  16       86.78       93.07      8.34 o 
   0   7  16        5.41       14.07      5.17 o 
   1   7  16       45.57       56.61     12.94 o 
   2   7  16        1.35        1.92      4.01 o 
   3   7  16        0.52        0.04      4.29 o 
  -3   8  16       16.01       21.41      6.86 o 
  -2   8  16        6.21        9.48      4.24 o 
  -1   8  16        3.14        8.22      4.22 o 
   0   8  16       12.89       24.16      7.21 o 
   1   8  16       18.30       19.76     10.57 o 
   2   8  16        3.47        7.51      6.03 o 
  -1   9  16        5.20        3.73      5.14 o 
   0   9  16        9.73       23.21      9.19 o 
  -7   1  17       12.28       15.85      6.28 o 
  -6   1  17        0.27        0.74      3.55 o 
  -5   1  17       43.34       40.33      7.69 o 
  -4   1  17        2.27        3.06      4.34 o 
  -3   1  17        6.14        7.03      4.37 o 
  -2   1  17       27.64       35.47      5.92 o 
  -1   1  17       53.57       51.99      4.73 o 
   0   1  17        8.86        9.94      3.73 o 
   1   1  17        4.06       10.87      3.80 o 
   2   1  17        0.73        2.51      3.03 o 
   3   1  17       17.88       29.05      9.19 o 
   4   1  17       19.31       20.55      7.91 o 
   5   1  17        0.89        0.99      6.82 o 
  -7   2  17        0.33        3.36      4.61 o 
  -6   2  17       35.88       36.66      7.58 o 
  -5   2  17       13.66       21.93      6.14 o 
  -4   2  17       30.03       20.62      6.00 o 
  -3   2  17       10.87        8.32      4.70 o 
  -2   2  17        4.14       10.81      3.52 o 
  -1   2  17       16.09       14.82      2.97 o 
   0   2  17       39.24       47.82      6.98 o 
   1   2  17        2.78        5.24      4.44 o 
   2   2  17      126.58      110.95     15.32 o 
   3   2  17        7.82       15.65      4.90 o 
   4   2  17        0.64        4.71      5.09 o 
   5   2  17       10.39       15.66      5.88 o 
   6   2  17       25.52       12.45      7.02 o 
  -6   3  17        3.12        8.00      4.83 o 
  -5   3  17       41.51       40.62      7.59 o 
  -4   3  17       37.93       52.74      8.15 o 
  -3   3  17        5.63       10.06      3.66 o 
  -2   3  17       20.69       24.57      4.67 o 
  -1   3  17        7.90        5.30      3.17 o 
   0   3  17        4.46       13.04      6.13 o 
   1   3  17        1.76        2.64      2.84 o 
   2   3  17        2.10        6.15      3.45 o 
   3   3  17       17.27       15.40      4.67 o 
   4   3  17        0.03       -2.18      4.80 o 
   5   3  17        3.40        2.54      4.76 o 
  -6   4  17        0.80        1.86      3.70 o 
  -5   4  17        1.18        1.69      4.34 o 
  -4   4  17       65.20       53.30      8.38 o 
  -3   4  17       28.71       31.37      5.91 o 
  -2   4  17        1.12        5.28      3.30 o 
  -1   4  17       30.23       34.70      6.50 o 
   0   4  17       36.26       36.75      9.78 o 
   1   4  17        3.95        8.80      3.95 o 
   2   4  17        0.01       -0.45      2.75 o 
   3   4  17        0.39        3.49      5.49 o 
   4   4  17        5.48        8.63      4.81 o 
   5   4  17        4.58       15.02      7.51 o 
  -5   5  17        3.52        2.97      4.89 o 
  -4   5  17        2.70        5.17      4.85 o 
  -3   5  17       38.29       41.73      7.48 o 
  -2   5  17       16.77       21.95      4.79 o 
  -1   5  17        0.57        3.30      3.08 o 
   0   5  17       28.79       24.90      8.99 o 
   1   5  17       44.80       44.81      7.69 o 
   2   5  17        8.67       12.83      4.72 o 
   3   5  17        2.74        4.15      4.44 o 
   4   5  17        6.29        3.59      4.22 o 
  -5   6  17       22.77       34.53      8.02 o 
  -4   6  17        2.90        5.20      4.43 o 
  -3   6  17        0.81        0.51      3.22 o 
  -2   6  17        0.18        3.42      3.33 o 
  -1   6  17       15.66       19.15      4.77 o 
   0   6  17        7.35        8.40      6.23 o 
   1   6  17        2.33       11.15      4.16 o 
   2   6  17        0.71        5.27      4.19 o 
   3   6  17       23.07       28.16      7.09 o 
  -4   7  17       30.01       37.66      8.23 o 
  -3   7  17        4.90        7.54      4.06 o 
  -2   7  17        6.55       15.84      4.60 o 
  -1   7  17        1.88        2.73      3.26 o 
   0   7  17       21.59       18.97      7.81 o 
   1   7  17        5.81        9.09      6.43 o 
   2   7  17       22.28       15.54      5.78 o 
  -2   8  17        0.05        0.03      3.55 o 
  -1   8  17        0.04       -1.95      3.13 o 
  -6   0  18        8.17        5.24      7.12 o 
  -5   0  18        2.16       12.94      7.61 o 
  -4   0  18        0.00       -4.44      4.44 o 
  -3   0  18       38.55       26.28      8.79 o 
  -2   0  18       16.90       19.36      7.61 o 
  -1   0  18        4.30        1.94      3.09 o 
   0   0  18        4.52        7.71      5.04 o 
   1   0  18       17.19       19.46      7.21 o 
   2   0  18        5.57       11.26      6.03 o 
   3   0  18        3.64        4.75      5.24 o 
   4   0  18        0.02        2.07      5.04 o 
  -6   1  18        0.95        5.09      5.30 o 
  -5   1  18        0.04        2.87      3.97 o 
  -4   1  18       25.12       29.44      6.92 o 
  -3   1  18       20.29       17.11      5.64 o 
  -2   1  18       33.23       27.72      4.63 o 
  -1   1  18       17.18       14.95      3.20 o 
   0   1  18        0.01       -0.22      2.37 o 
   1   1  18        0.74        3.10      3.09 o 
   2   1  18       36.37       29.99      6.29 o 
   3   1  18        3.98        3.21      3.21 o 
   4   1  18       27.65       28.30      6.71 o 
  -6   2  18       17.01       14.82      6.04 o 
  -5   2  18        0.01        2.08      3.98 o 
  -4   2  18       35.98       41.20      7.40 o 
  -3   2  18       50.77       47.03      7.56 o 
  -2   2  18        3.10        3.97      2.85 o 
  -1   2  18       43.53       35.92      5.19 o 
   0   2  18       20.11       21.67      5.17 o 
   1   2  18       24.37       22.89      5.74 o 
   2   2  18        7.10        6.62      5.24 o 
   3   2  18        0.04        0.69      4.05 o 
   4   2  18        5.45        3.95      6.43 o 
  -6   3  18        0.30        3.02      5.68 o 
  -5   3  18       54.80       40.17      8.21 o 
  -4   3  18        6.75       13.45      5.38 o 
  -3   3  18        2.88        2.39      4.22 o 
  -2   3  18       85.79       73.71      7.10 o 
  -1   3  18        0.01        1.36      2.84 o 
   0   3  18        5.56       10.37      3.87 o 
   1   3  18        2.66        1.48      4.34 o 
   2   3  18       17.96       14.82      7.02 o 
   3   3  18       14.98       10.85      4.41 o 
   4   3  18        1.29        1.84      4.14 o 
   5   3  18        8.85        7.81      6.23 o 
  -5   4  18       12.53        9.47      5.75 o 
  -4   4  18        1.79        1.60      3.89 o 
  -3   4  18        7.08        7.71      3.60 o 
  -2   4  18       16.41       14.05      4.14 o 
  -1   4  18       10.85        8.52      4.57 o 
   0   4  18        0.04        1.48      4.15 o 
   1   4  18        8.28       10.15      4.01 o 
   2   4  18       11.96        9.75      4.15 o 
   3   4  18        1.14        1.71      3.36 o 
   4   4  18        0.11        4.15      5.14 o 
  -5   5  18        2.82        7.92      6.18 o 
  -4   5  18        0.01        1.02      4.14 o 
  -3   5  18        8.65       19.77      5.70 o 
  -2   5  18        9.87       17.65      4.60 o 
  -1   5  18        9.19        9.38      3.77 o 
   0   5  18        1.70        2.57      4.44 o 
   1   5  18        1.56        7.78      4.17 o 
   2   5  18       17.13       20.76      5.80 o 
   3   5  18       14.31       17.95      6.20 o 
   4   5  18        0.50       -1.09      4.44 o 
  -4   6  18        9.38        8.90      5.16 o 
  -3   6  18        1.59        9.10      4.02 o 
  -2   6  18        1.81        5.49      3.41 o 
  -1   6  18       10.38       17.68      4.84 o 
   0   6  18        5.38        9.48      6.43 o 
   1   6  18        0.03        5.53      3.56 o 
   2   6  18        0.73        4.48      3.54 o 
   3   6  18        0.78        4.24      5.44 o 
  -3   7  18       16.21       21.08      5.55 o 
  -2   7  18        2.31        4.06      3.58 o 
  -1   7  18        2.86        1.31      5.19 o 
   0   7  18       13.80       26.48      9.68 o 
   1   7  18        0.24        9.39      6.43 o 
  -1   8  18        0.51        0.79      6.33 o 
  -6   1  19        0.27        3.65      5.75 o 
  -5   1  19       54.10       54.71      9.04 o 
  -4   1  19        1.83        4.50      4.07 o 
  -3   1  19        0.36        4.62      4.53 o 
  -2   1  19        0.10       -0.02      3.75 o 
  -1   1  19        0.97        4.04      2.82 o 
   0   1  19        2.57        3.65      4.34 o 
   1   1  19        1.72        2.26      2.94 o 
   2   1  19        5.96        5.57      3.52 o 
   3   1  19        0.74       17.88      7.12 o 
   4   1  19        0.42        3.43      3.34 o 
  -5   2  19        0.00        3.00      4.93 o 
  -4   2  19       12.96       19.85      5.81 o 
  -3   2  19        1.56        8.90      4.63 o 
  -2   2  19       14.77       20.27      5.04 o 
  -1   2  19        7.94       12.12      3.92 o 
   0   2  19       15.17       25.30      5.52 o 
   1   2  19        8.87       13.77      4.63 o 
   2   2  19       16.16       16.08      5.64 o 
   3   2  19        0.15       11.66      6.43 o 
  -5   3  19       57.32       62.72     10.02 o 
  -4   3  19        0.09        5.70      4.53 o 
  -3   3  19       23.38       27.87      6.64 o 
  -2   3  19        1.51        4.30      3.21 o 
  -1   3  19        0.22        1.19      3.58 o 
   0   3  19       18.88       16.40      6.92 o 
   1   3  19       70.51       56.02     12.25 o 
   2   3  19        0.13        6.03      5.04 o 
   3   3  19       14.35       26.38      8.00 o 
  -5   4  19        0.00        2.96      5.79 o 
  -4   4  19        0.16        0.48      4.59 o 
  -3   4  19        0.17        6.12      4.70 o 
  -2   4  19        1.02        3.83      3.57 o 
  -1   4  19       23.21       34.98      9.09 o 
   0   4  19        3.87       10.08      6.52 o 
   1   4  19       33.04       35.57     10.18 o 
   2   4  19       39.93       39.12     10.37 o 
   3   4  19        2.06        4.89      4.17 o 
   4   4  19        1.93       12.25      6.92 o 
  -4   5  19        6.71       15.06      6.73 o 
  -3   5  19        1.05        8.91      4.57 o 
  -2   5  19        7.01       13.74      4.09 o 
  -1   5  19       13.82       21.89      5.82 o 
   0   5  19       46.69       61.26     13.24 o 
   1   5  19       22.74       31.79      6.78 o 
   2   5  19       33.41       35.41      7.27 o 
   3   5  19        3.45       14.53      7.41 o 
  -3   6  19       17.81       31.19      6.10 o 
  -2   6  19        0.00        7.54      3.64 o 
  -1   6  19        8.47       15.66      5.87 o 
   0   6  19        1.96       -0.99      5.04 o 
   1   6  19       31.79       35.51      7.52 o 
   2   6  19        5.77       15.81      6.92 o 
  -2   7  19        1.20        3.62      4.80 o 
  -5   0  20      190.93      185.25     20.35 o 
  -4   0  20        6.03       11.06      7.81 o 
  -3   0  20        0.14        4.15      6.52 o 
  -2   0  20       10.11       15.81      8.00 o 
   0   0  20        3.59        4.85      4.64 o 
   1   0  20        0.42        4.94      5.24 o 
   2   0  20        2.59        4.94      5.14 o 
  -5   1  20       18.72       26.12      7.89 o 
  -4   1  20       12.37       15.78      6.11 o 
  -3   1  20        0.32        0.45      4.10 o 
  -2   1  20        0.21        7.26      4.32 o 
  -1   1  20       21.85       31.81      8.79 o 
   0   1  20        0.00        2.67      3.35 o 
   1   1  20        1.15        7.32      4.80 o 
   2   1  20        9.90       14.54      4.79 o 
   3   1  20        0.00        9.42      4.25 o 
  -5   2  20       17.40       24.69      7.89 o 
  -4   2  20        2.69        7.39      4.94 o 
  -3   2  20       53.03       17.46     41.59 o 
  -2   2  20        0.55        7.99      4.68 o 
  -1   2  20        6.81       21.93      7.81 o 
   0   2  20        8.91       15.95      4.58 o 
   1   2  20       83.48       96.42     10.48 o 
   2   2  20        0.09        8.04      3.96 o 
   3   2  20        1.31       11.77      4.43 o 
  -4   3  20       47.18       59.45      9.35 o 
  -3   3  20        0.52       10.38      4.72 o 
  -2   3  20        0.04        7.72      3.68 o 
  -1   3  20        2.55        3.55      5.04 o 
   0   3  20       16.68       15.42      7.12 o 
   1   3  20        6.12       11.60      4.16 o 
   2   3  20       40.99       57.90     13.33 o 
  -4   4  20        7.86        1.87      6.62 o 
  -3   4  20       30.78       49.20      8.63 o 
  -2   4  20        0.35        6.53      3.72 o 
  -1   4  20       26.82       69.35     13.24 o 
   0   4  20        0.31        0.59      5.04 o 
   1   4  20       45.18       63.23     13.63 o 
   2   4  20        0.30        5.14      4.94 o 
  -3   5  20        2.13       13.04      9.09 o 
  -2   5  20        9.20       16.18      4.69 o 
  -1   5  20       29.15       34.78     10.08 o 
   0   5  20        3.24       14.53      7.12 o 
   1   5  20        5.26        5.34      6.52 o 
  -3   6  20        5.34       10.57      7.91 o 
  -2   6  20        4.30       11.44      9.16 o 
  -1   6  20       20.44       30.72      9.58 o 
   1   6  20        5.18        8.20      5.73 o 
  -4   1  21       28.24       28.34      7.83 o 
  -3   1  21        0.14        7.33      4.49 o 
  -2   1  21        0.61        0.65      3.93 o 
  -1   1  21        3.30        4.44      4.85 o 
   0   1  21        3.84       10.94      4.20 o 
   1   1  21       11.46       13.74      4.93 o 
   2   1  21        1.56        4.19      3.80 o 
  -4   2  21        0.12        0.29      4.95 o 
  -3   2  21        3.80        1.79      4.50 o 
  -2   2  21        0.64        3.27      4.53 o 
  -1   2  21        3.78       17.09      7.31 o 
   0   2  21        0.75        8.30      5.64 o 
   1   2  21        0.19        0.59      4.00 o 
   2   2  21       23.01       21.29      5.83 o 
  -4   3  21       21.86       22.22      7.73 o 
  -3   3  21        1.95        5.72      5.03 o 
  -2   3  21        1.17        3.67      4.43 o 
  -1   3  21        0.11        1.68      5.44 o 
   0   3  21       14.67       33.99     10.27 o 
   1   3  21       12.99       15.54      4.82 o 
   2   3  21        5.12       13.73      6.72 o 
  -3   4  21        1.52        2.62      5.59 o 
  -2   4  21       19.05       28.64      5.70 o 
  -1   4  21        8.37       10.77      6.43 o 
   0   4  21        0.00        5.73      5.64 o 
  -3   5  21        0.01       -0.30      7.61 o 
  -2   5  21        0.74        2.85      4.50 o 
  -1   5  21        7.69       16.80      7.91 o 
  -3   0  22        0.57        1.48      6.43 o 
   0   0  22       22.47       22.03      7.91 o 
   1   0  22       11.78       14.82      7.71 o 
  -3   1  22       39.60       42.02      8.35 o 
   0   1  22        0.03        1.88      4.85 o 
   1   1  22        1.41        2.16      3.52 o 
  -3   2  22        6.00        6.42      6.72 o 
  -1   2  22        1.11        7.51      6.03 o 
   0   2  22       16.63       18.18      7.61 o 
   1   2  22        1.38        5.07      3.78 o 
  -3   3  22       11.68       14.93      7.71 o 
  -1   3  22        7.33       10.18      6.92 o 
   0   3  22        1.00        8.70      6.23 o 
  -1   4  22        0.82       10.47      6.33 o 
  -3   1  23        0.25        4.15      6.32 o 
   0   1  23        2.33        4.75      6.13 o 
   0   2  23        0.42       -1.18      4.64 o 
  -1   3  23        0.53        6.52      6.52 o 
                                                 
